# Supplementary material for: Extrinsic stabilization of antiviral ACE2-Fc fusion proteins targeting SARS-CoV-2
Source: Commun Biol. 2023 Apr 8;6:386. doi: 10.1038/s42003-023-04762-w (PMC10082628; doi:10.1038/s42003-023-04762-w)
Supplement: Supplementary file 3 — Supplementary Data [file 42003_2023_4762_MOESM3_ESM.xlsx]

## Sheet: Fig 1b
	0.5	3.95668e-06
	0.63087	1.00462e-05
	0.76175	3.98316e-08
	0.89262	1.46422e-10
	1.02349	5.37875e-13
	1.15436	3.96607e-15
	1.28523	1.5505e-14
	1.41611	2.67532e-15
	1.54698	7.56653e-15
	1.67785	2.10011e-16
	1.80872	4.8486e-14
	1.9396	5.93194e-16
	2.07047	1.98261e-14
	2.20134	2.7881e-14
	2.33221	3.04547e-14
	2.46309	4.41273e-14
	2.59396	3.42985e-14
	2.72483	4.11841e-14
	2.8557	7.1168e-14
	2.98658	2.92852e-14
	3.11745	1.37992e-14
	3.24832	5.40125e-14
	3.37919	3.5408e-14
	3.51007	2.58417e-14
	3.64094	2.09245e-14
	3.77181	3.67277e-17
	3.90268	6.95636e-14
	4.03356	2.28192e-14
	4.16443	2.84591e-14
	4.2953	7.08872e-14
	4.42617	3.07152e-17
	4.55705	1.06613e-14
	4.68792	1.27083e-14
	4.81879	3.20879e-17
	4.94966	5.43919e-14
	5.08054	2.68225e-14
	5.21141	6.34258e-14
	5.34228	5.60413e-17
	5.47315	1.24665e-14
	5.60403	4.23905e-19
	5.7349	9.55605e-18
	5.86577	6.18952e-18
	5.99664	1.17892e-16
	6.12752	6.66805e-15
	6.25839	8.34718e-18
	6.38926	7.64997e-18
	6.52013	9.69073e-18
	6.65101	3.86949e-16
	6.78188	1.8603e-16
	6.91275	1.195e-15
	7.04362	2.62904e-14
	7.1745	7.13894e-16
	7.30537	1.29826e-16
	7.43624	1.87498e-15
	7.56711	2.76979e-15
	7.69799	1.3358e-14
	7.82886	2.27833e-12
	7.95973	1.09277e-09
	8.0906	3.61804e-07
	8.22148	6.13538e-05
	8.35235	0.00435
	8.48322	0.10085
	8.61409	0.68601
	8.74497	1.37332
	8.87584	0.83193
	9.00671	0.17729
	9.13758	0.01675
	9.26846	0.000874171
	9.39933	3.32786e-05
	9.5302	1.25221e-06
	9.66107	5.89365e-08
	9.79195	4.30845e-09
	9.92282	5.66076e-10
	10.0537	1.48521e-10
	10.1846	8.1091e-11
	10.3154	8.95216e-11
	10.4463	1.82913e-10
	10.5772	6.3493e-10
	10.7081	3.25517e-09
	10.8389	2.14968e-08
	10.9698	1.60575e-07
	11.1007	1.19571e-06
	11.2315	8.09455e-06
	11.3624	4.63615e-05
	11.4933	0.000211605
	11.6242	0.000752969
	11.755	0.00208
	11.8859	0.00454
	12.0168	0.00795
	12.1477	0.01147
	12.2785	0.01419
	12.4094	0.01558
	12.5403	0.01568
	12.6711	0.01477
	12.802	0.01339
	12.9329	0.01179
	13.0638	0.01029
	13.1946	0.00893
	13.3255	0.00775
	13.4564	0.00668
	13.5872	0.00578
	13.7181	0.00496
	13.849	0.00424
	13.9799	0.00362
	14.1107	0.00307
	14.2416	0.0026
	14.3725	0.00221
	14.5034	0.00188
	14.6342	0.00161
	14.7651	0.00141
	14.896	0.00125
	15.0268	0.00113
	15.1577	0.00103
	15.2886	0.000967577
	15.4195	0.000913927
	15.5503	0.000869033
	15.6812	0.000826357
	15.8121	0.000778069
	15.943	0.000725738
	16.0738	0.000663871
	16.2047	0.000594504
	16.3356	0.000519838
	16.4664	0.000444584
	16.5973	0.000373096
	16.7282	0.000307091
	16.8591	0.000249941
	16.9899	0.00020156
	17.1208	0.000162521
	17.2517	0.000131617
	17.3826	0.000107383
	17.5134	8.88923e-05
	17.6443	7.47079e-05
	17.7752	6.37632e-05
	17.906	5.52535e-05
	18.0369	4.85264e-05
	18.1678	4.2936e-05
	18.2987	3.8018e-05
	18.4295	3.36306e-05
	18.5604	2.93157e-05
	18.6913	2.51845e-05
	18.8221	2.10969e-05
	18.953	1.72513e-05
	19.0839	1.36543e-05
	19.2148	1.04993e-05
	19.3456	7.84995e-06
	19.4765	5.69706e-06
	19.6074	4.04962e-06
	19.7383	2.82199e-06
	19.8691	1.94405e-06
	20	2.65254e-06

## Sheet: Fig 1c
	6.9479	0.0999	6.9487	0.0293	6.9478	0.00763		6.9479	0.09822	6.9487	0.02947	6.9478	0.00933
	6.9489	0.10143	6.9497	0.02801	6.9489	0.00844		6.9489	0.09877	6.9497	0.02983	6.9489	0.00946
	6.9499	0.10125	6.9507	0.02802	6.9508	0.01167		6.9499	0.09933	6.9507	0.03019	6.9508	0.0097
	6.9509	0.10118	6.9517	0.03054	6.9519	0.01075		6.9509	0.09988	6.9517	0.03055	6.9519	0.00985
	6.9519	0.10149	6.9527	0.03032	6.9528	0.00896		6.9519	0.10044	6.9527	0.03093	6.9528	0.00997
	6.9529	0.10139	6.9537	0.03095	6.9538	0.00749		6.9529	0.10101	6.9537	0.0313	6.9538	0.01011
	6.9539	0.10082	6.9546	0.033	6.9548	0.00814		6.9539	0.10157	6.9546	0.03165	6.9548	0.01025
	6.9549	0.10058	6.9557	0.03059	6.9558	0.0059		6.9549	0.10214	6.9557	0.03207	6.9558	0.01039
	6.9558	0.0994	6.9566	0.03132	6.9568	0.00661		6.9558	0.10266	6.9566	0.03243	6.9568	0.01054
	6.9569	0.10263	6.9576	0.03108	6.9577	0.00867		6.9569	0.10329	6.9576	0.03283	6.9577	0.01067
	6.9578	0.10052	6.9586	0.03069	6.9587	0.00665		6.9578	0.10382	6.9586	0.03323	6.9587	0.01082
	6.9588	0.1032	6.9595	0.03407	6.9597	0.00676		6.9588	0.1044	6.9595	0.0336	6.9597	0.01098
	6.9599	0.10461	6.9604	0.03355	6.9607	0.00827		6.9599	0.10505	6.9604	0.03397	6.9607	0.01114
	6.9608	0.10544	6.9614	0.0327	6.9616	0.00703		6.9608	0.10558	6.9614	0.03439	6.9616	0.01128
	6.9618	0.10727	6.9623	0.03636	6.9627	0.00718		6.9618	0.10617	6.9623	0.03477	6.9627	0.01146
	6.9628	0.1065	6.9633	0.03957	6.9637	0.00982		6.9628	0.10677	6.9633	0.0352	6.9637	0.01163
	6.9638	0.10806	6.9642	0.03757	6.9646	0.0104		6.9638	0.10737	6.9642	0.0356	6.9646	0.01179
	6.9648	0.10874	6.9652	0.03622	6.9656	0.00944		6.9648	0.10797	6.9652	0.03604	6.9656	0.01197
	6.9658	0.11008	6.9662	0.03465	6.9666	0.01048		6.9658	0.10858	6.9662	0.03649	6.9666	0.01215
	6.9668	0.10879	6.9672	0.03978	6.9676	0.01101		6.9668	0.1092	6.9672	0.03694	6.9676	0.01233
	6.9678	0.1101	6.9682	0.03455	6.9686	0.01227		6.9678	0.10981	6.9682	0.0374	6.9686	0.01252
	6.9688	0.11058	6.9691	0.04169	6.9696	0.01659		6.9688	0.11043	6.9691	0.03783	6.9696	0.01271
	6.9698	0.11649	6.9702	0.04135	6.9706	0.01148		6.9698	0.11105	6.9702	0.03835	6.9706	0.01291
	6.9718	0.11603	6.9711	0.03922	6.9716	0.01015		6.9718	0.11231	6.9711	0.03878	6.9716	0.01311
	6.9728	0.11869	6.9722	0.04185	6.9725	0.01358		6.9728	0.11295	6.9722	0.03932	6.9725	0.01329
	6.9738	0.1152	6.9732	0.04351	6.9735	0.01447		6.9738	0.11358	6.9732	0.03981	6.9735	0.0135
	6.9747	0.11686	6.9741	0.04305	6.9745	0.0128		6.9747	0.11416	6.9741	0.04026	6.9745	0.01372
	6.9757	0.1157	6.975	0.04115	6.9755	0.01424		6.9757	0.11481	6.975	0.04072	6.9755	0.01394
	6.9767	0.11634	6.976	0.0445	6.9764	0.01325		6.9767	0.11546	6.976	0.04123	6.9764	0.01414
	6.9777	0.11534	6.9769	0.04412	6.9775	0.01314		6.9777	0.11611	6.9769	0.0417	6.9775	0.01439
	6.9787	0.1202	6.9779	0.04533	6.9784	0.0142		6.9787	0.11677	6.9779	0.04223	6.9784	0.0146
	6.9797	0.11979	6.9788	0.04876	6.9794	0.01458		6.9797	0.11743	6.9788	0.04271	6.9794	0.01484
	6.9807	0.11874	6.9798	0.04556	6.9804	0.0145		6.9807	0.11809	6.9798	0.04325	6.9804	0.01508
	6.9817	0.12125	6.9817	0.04552	6.9814	0.01269		6.9817	0.11876	6.9817	0.04431	6.9814	0.01533
	6.9827	0.11991	6.9826	0.05123	6.9824	0.01622		6.9827	0.11943	6.9826	0.04481	6.9824	0.01558
	6.9837	0.11977	6.9836	0.0472	6.9834	0.01501		6.9837	0.12011	6.9836	0.04539	6.9834	0.01584
	6.9847	0.12042	6.9847	0.04935	6.9844	0.0133		6.9847	0.12079	6.9847	0.04602	6.9844	0.01611
	6.9857	0.12212	6.9856	0.04759	6.9854	0.01378		6.9857	0.12148	6.9856	0.04655	6.9854	0.01638
	6.9867	0.12428	6.9867	0.04743	6.9863	0.014		6.9867	0.12217	6.9867	0.04721	6.9863	0.01663
	6.9877	0.12397	6.9877	0.04572	6.9874	0.01719		6.9877	0.12286	6.9877	0.04782	6.9874	0.01694
	6.9887	0.12492	6.9886	0.04746	6.9883	0.01492		6.9887	0.12356	6.9886	0.04837	6.9883	0.0172
	6.9897	0.12475	6.9896	0.0497	6.9893	0.01411		6.9897	0.12426	6.9896	0.04899	6.9893	0.01749
	6.9907	0.12676	6.9906	0.04495	6.9904	0.01481		6.9907	0.12497	6.9906	0.04962	6.9904	0.01783
	6.9917	0.12564	6.9915	0.04802	6.9913	0.0161		6.9917	0.12568	6.9915	0.05019	6.9913	0.01811
	6.9927	0.12558	6.9924	0.05258	6.9923	0.01662		6.9927	0.12639	6.9924	0.05078	6.9923	0.01842
	6.9937	0.12605	6.9934	0.04861	6.9933	0.01711		6.9937	0.12711	6.9934	0.05143	6.9933	0.01874
	6.9947	0.12873	6.9943	0.04901	6.9943	0.02031		6.9947	0.12783	6.9943	0.05203	6.9943	0.01907
	6.9957	0.12626	6.9953	0.05511	6.9953	0.01523		6.9957	0.12856	6.9953	0.0527	6.9953	0.01941
	6.9967	0.12966	6.9962	0.05633	6.9962	0.0149		6.9967	0.12929	6.9962	0.05332	6.9962	0.01972
	6.9977	0.13321	6.9972	0.05585	6.9972	0.01902		6.9977	0.13003	6.9972	0.05401	6.9972	0.02007
	6.9986	0.13267	6.9981	0.0553	6.9982	0.01915		6.9986	0.13069	6.9981	0.05464	6.9982	0.02043
	6.9996	0.13124	6.9992	0.0586	6.9992	0.01623		6.9996	0.13144	6.9992	0.05542	6.9992	0.02079
	7.0007	0.13515	7.0001	0.0582	7.0002	0.02168		7.0007	0.13226	7.0001	0.05607	7.0002	0.02117
	7.0016	0.13494	7.0011	0.05811	7.0011	0.02313		7.0016	0.13294	7.0011	0.0568	7.0011	0.02151
	7.0027	0.13343	7.0022	0.06082	7.0022	0.02203		7.0027	0.13377	7.0022	0.05761	7.0022	0.02194
	7.0036	0.13535	7.0031	0.06132	7.0031	0.02092		7.0036	0.13446	7.0031	0.05829	7.0031	0.0223
	7.0046	0.13634	7.0042	0.06074	7.0042	0.02656		7.0046	0.13523	7.0042	0.05913	7.0042	0.02275
	7.0056	0.13722	7.0052	0.06114	7.0052	0.02258		7.0056	0.136	7.0052	0.0599	7.0052	0.02316
	7.0066	0.13909	7.0061	0.05775	7.0061	0.02406		7.0066	0.13678	7.0061	0.06061	7.0061	0.02355
	7.0076	0.13603	7.007	0.06297	7.0072	0.02545		7.0076	0.13756	7.007	0.06132	7.0072	0.02403
	7.0086	0.13831	7.008	0.0608	7.0081	0.02738		7.0086	0.13834	7.008	0.06212	7.0081	0.02443
	7.0095	0.14226	7.0089	0.06274	7.0091	0.02428		7.0095	0.13905	7.0089	0.06286	7.0091	0.02488
	7.0105	0.13717	7.0099	0.06151	7.0101	0.02185		7.0105	0.13985	7.0099	0.06368	7.0101	0.02534
	7.0115	0.13841	7.0108	0.06304	7.0111	0.02166		7.0115	0.14065	7.0108	0.06444	7.0111	0.02582
	7.0125	0.13894	7.0118	0.06424	7.012	0.02076		7.0125	0.14145	7.0118	0.06528	7.012	0.02625
	7.0135	0.14151	7.0137	0.0689	7.013	0.02737		7.0135	0.14226	7.0137	0.06693	7.013	0.02675
	7.0145	0.14354	7.0146	0.07064	7.014	0.02468		7.0145	0.14308	7.0146	0.06772	7.014	0.02725
	7.0155	0.14196	7.0156	0.07093	7.015	0.02305		7.0155	0.1439	7.0156	0.06862	7.015	0.02777
	7.0165	0.14264	7.0167	0.07168	7.016	0.02565		7.0165	0.14472	7.0167	0.06962	7.016	0.0283
	7.0175	0.14703	7.0176	0.07086	7.0169	0.02768		7.0175	0.14555	7.0176	0.07044	7.0169	0.02878
	7.0185	0.14657	7.0187	0.07283	7.0179	0.02604		7.0185	0.14638	7.0187	0.07147	7.0179	0.02933
	7.0195	0.14746	7.0197	0.07147	7.019	0.02523		7.0195	0.14722	7.0197	0.07242	7.019	0.02995
	7.0205	0.14892	7.0206	0.07196	7.0199	0.03		7.0205	0.14807	7.0206	0.07328	7.0199	0.03047
	7.0215	0.15013	7.0217	0.07359	7.0209	0.02689		7.0215	0.14891	7.0217	0.07435	7.0209	0.03106
	7.0225	0.14946	7.0226	0.07689	7.0219	0.03013		7.0225	0.14977	7.0226	0.07524	7.0219	0.03166
	7.0235	0.15216	7.0235	0.07776	7.0229	0.03466		7.0235	0.15063	7.0235	0.07614	7.0229	0.03227
	7.0245	0.15827	7.0244	0.07749	7.0239	0.03519		7.0245	0.15149	7.0244	0.07705	7.0239	0.0329
	7.0255	0.15403	7.0254	0.083	7.0249	0.03768		7.0255	0.15236	7.0254	0.07808	7.0249	0.03354
	7.0265	0.1536	7.0263	0.08109	7.0259	0.03601		7.0265	0.15324	7.0263	0.07901	7.0259	0.0342
	7.0275	0.15259	7.0273	0.08207	7.0268	0.03718		7.0275	0.15412	7.0273	0.08007	7.0268	0.0348
	7.0285	0.1559	7.0282	0.08043	7.0278	0.0368		7.0285	0.155	7.0282	0.08103	7.0278	0.03548
	7.0295	0.15826	7.0292	0.08599	7.0289	0.03656		7.0295	0.15589	7.0292	0.08211	7.0289	0.03625
	7.0305	0.15774	7.0301	0.08582	7.0298	0.03518		7.0305	0.15679	7.0301	0.08309	7.0298	0.03689
	7.0315	0.158	7.0312	0.08573	7.0318	0.03657		7.0315	0.15769	7.0312	0.08432	7.0318	0.03837
	7.0324	0.15781	7.0321	0.08743	7.0328	0.0361		7.0324	0.15851	7.0321	0.08533	7.0328	0.03913
	7.0335	0.15574	7.0332	0.08705	7.0338	0.03859		7.0335	0.15951	7.0332	0.08659	7.0338	0.03991
	7.0344	0.16062	7.0342	0.09012	7.0348	0.04097		7.0344	0.16034	7.0342	0.08775	7.0348	0.0407
	7.0354	0.16086	7.0351	0.08851	7.0358	0.04245		7.0354	0.16126	7.0351	0.08881	7.0358	0.04152
	7.0365	0.16406	7.0362	0.09073	7.0367	0.04341		7.0365	0.16228	7.0362	0.09012	7.0367	0.04227
	7.0374	0.16639	7.0371	0.09397	7.0377	0.04507		7.0374	0.16312	7.0371	0.09121	7.0377	0.04311
	7.0385	0.16614	7.0381	0.09167	7.0387	0.04672		7.0385	0.16416	7.0381	0.09244	7.0387	0.04398
	7.0395	0.1712	7.039	0.09623	7.0397	0.05016		7.0395	0.1651	7.039	0.09356	7.0397	0.04487
	7.0404	0.16886	7.04	0.0945	7.0407	0.04717		7.0404	0.16596	7.04	0.09482	7.0407	0.04577
	7.0415	0.17142	7.0409	0.1016	7.0416	0.05219		7.0415	0.16701	7.0409	0.09597	7.0416	0.0466
	7.0424	0.16863	7.0419	0.10127	7.0427	0.0519		7.0424	0.16788	7.0419	0.09726	7.0427	0.04764
	7.0434	0.17443	7.0428	0.09964	7.0437	0.053		7.0434	0.16885	7.0428	0.09844	7.0437	0.04861
	7.0445	0.16934	7.0438	0.10362	7.0446	0.05593		7.0445	0.16992	7.0438	0.09977	7.0446	0.0495
	7.0454	0.17202	7.0457	0.10507	7.0457	0.0526		7.0454	0.1708	7.0457	0.10235	7.0457	0.05061
	7.0465	0.1751	7.0467	0.1085	7.0466	0.05385		7.0465	0.17189	7.0467	0.10373	7.0466	0.05154
	7.0474	0.17033	7.0477	0.10861	7.0476	0.05477		7.0474	0.17278	7.0477	0.10513	7.0476	0.05259
	7.0484	0.17216	7.0487	0.11048	7.0486	0.05353		7.0484	0.17378	7.0487	0.10656	7.0486	0.05367
	7.0494	0.1736	7.0497	0.10807	7.0496	0.05355		7.0494	0.17478	7.0497	0.108	7.0496	0.05477
	7.0504	0.17754	7.0507	0.11197	7.0506	0.0602		7.0504	0.17579	7.0507	0.10946	7.0506	0.05589
	7.0514	0.17797	7.0517	0.11082	7.0516	0.05712		7.0514	0.17681	7.0517	0.11095	7.0516	0.05704
	7.0523	0.18009	7.0526	0.11053	7.0525	0.05694		7.0523	0.17773	7.0526	0.1123	7.0525	0.0581
	7.0534	0.18219	7.0536	0.11152	7.0535	0.05865		7.0534	0.17886	7.0536	0.11383	7.0535	0.0593
	7.0544	0.18022	7.0546	0.11494	7.0545	0.06199		7.0544	0.1799	7.0546	0.11537	7.0545	0.06052
	7.0553	0.18251	7.0555	0.12166	7.0555	0.0638		7.0553	0.18083	7.0555	0.11678	7.0555	0.06177
	7.0564	0.18164	7.0564	0.11712	7.0564	0.06208		7.0564	0.18198	7.0564	0.11821	7.0564	0.06292
	7.0573	0.1834	7.0574	0.12126	7.0575	0.06353		7.0573	0.18293	7.0574	0.11982	7.0575	0.06436
	7.0583	0.18324	7.0583	0.12431	7.0584	0.06331		7.0583	0.18399	7.0583	0.12129	7.0584	0.06556
	7.0594	0.18269	7.0593	0.12458	7.0595	0.06735		7.0594	0.18516	7.0593	0.12294	7.0595	0.06707
	7.0603	0.18869	7.0602	0.12368	7.0605	0.06859		7.0603	0.18613	7.0602	0.12445	7.0605	0.06846
	7.0614	0.18714	7.0612	0.12697	7.0614	0.06987		7.0614	0.18732	7.0612	0.12614	7.0614	0.06975
	7.0624	0.18904	7.0622	0.12772	7.0624	0.07205		7.0624	0.1884	7.0622	0.12787	7.0624	0.07121
	7.0633	0.18697	7.0632	0.12715	7.0634	0.07454		7.0633	0.18939	7.0632	0.12961	7.0634	0.07269
	7.0644	0.1897	7.0642	0.12905	7.0644	0.07132		7.0644	0.1906	7.0642	0.13138	7.0644	0.07422
	7.0653	0.18827	7.0652	0.13528	7.0654	0.07391		7.0653	0.19159	7.0652	0.13318	7.0654	0.07577
	7.0663	0.1898	7.0662	0.13844	7.0664	0.07401		7.0663	0.1927	7.0662	0.135	7.0664	0.07736
	7.0674	0.1923	7.0671	0.13614	7.0674	0.07853		7.0674	0.19393	7.0671	0.13666	7.0674	0.07899
	7.0683	0.19287	7.0682	0.13674	7.0683	0.07897		7.0683	0.19495	7.0682	0.13872	7.0683	0.08048
	7.0694	0.19554	7.0691	0.14459	7.0694	0.08449		7.0694	0.19619	7.0691	0.14043	7.0694	0.08235
	7.0704	0.19771	7.0701	0.14467	7.0704	0.08461		7.0704	0.19733	7.0701	0.14235	7.0704	0.08409
	7.0713	0.20112	7.071	0.14279	7.0713	0.09075		7.0713	0.19836	7.071	0.14411	7.0713	0.08568
	7.0723	0.20123	7.072	0.14642	7.0724	0.08661		7.0723	0.19952	7.072	0.14608	7.0724	0.08768
	7.0733	0.19882	7.0729	0.14745	7.0733	0.09091		7.0733	0.20068	7.0729	0.14789	7.0733	0.08934
	7.0743	0.19927	7.0739	0.14942	7.0743	0.0899		7.0743	0.20184	7.0739	0.14992	7.0743	0.09124
	7.0753	0.1974	7.0748	0.15418	7.0753	0.09256		7.0753	0.20302	7.0748	0.15177	7.0753	0.09317
	7.0763	0.19618	7.0767	0.15181	7.0763	0.09253		7.0763	0.2042	7.0767	0.15576	7.0763	0.09515
	7.0773	0.19945	7.0777	0.14928	7.0772	0.09617		7.0773	0.20539	7.0777	0.1579	7.0772	0.09696
	7.0783	0.20362	7.0786	0.15568	7.0782	0.09715		7.0783	0.20658	7.0786	0.15985	7.0782	0.09902
	7.0792	0.20474	7.0796	0.15526	7.0792	0.09618		7.0792	0.20767	7.0796	0.16206	7.0792	0.10113
	7.0802	0.20748	7.0807	0.16617	7.0802	0.10034		7.0802	0.20888	7.0807	0.16451	7.0802	0.10329
	7.0812	0.20815	7.0816	0.16621	7.0812	0.10708		7.0812	0.21009	7.0816	0.16655	7.0812	0.10549
	7.0822	0.20733	7.0827	0.16836	7.0822	0.10979		7.0822	0.21132	7.0827	0.16908	7.0822	0.10774
	7.0832	0.2136	7.0836	0.16939	7.0831	0.1109		7.0832	0.21255	7.0836	0.17118	7.0831	0.10981
	7.0842	0.2146	7.0846	0.1693	7.0842	0.11364		7.0842	0.21379	7.0846	0.17354	7.0842	0.11239
	7.0852	0.21688	7.0856	0.17709	7.0851	0.11531		7.0852	0.21504	7.0856	0.17593	7.0851	0.11455
	7.0862	0.21568	7.0866	0.17961	7.0861	0.12205		7.0862	0.21629	7.0866	0.17836	7.0861	0.11701
	7.0872	0.21509	7.0875	0.18181	7.0871	0.12148		7.0872	0.21755	7.0875	0.18058	7.0871	0.11951
	7.0882	0.21964	7.0884	0.18275	7.0881	0.12555		7.0882	0.21882	7.0884	0.18282	7.0881	0.12208
	7.0892	0.22038	7.0894	0.18207	7.0891	0.12653		7.0892	0.2201	7.0894	0.18535	7.0891	0.1247
	7.0902	0.21969	7.0903	0.18554	7.0901	0.12832		7.0902	0.22138	7.0903	0.18765	7.0901	0.12738
	7.0912	0.21935	7.0913	0.18791	7.091	0.12923		7.0912	0.22268	7.0913	0.19025	7.091	0.12984
	7.0922	0.22189	7.0923	0.18978	7.092	0.1354		7.0922	0.22398	7.0923	0.19288	7.092	0.13264
	7.0931	0.22645	7.0932	0.19493	7.093	0.13505		7.0931	0.22515	7.0932	0.19529	7.093	0.13549
	7.0941	0.22739	7.0942	0.19529	7.094	0.13722		7.0941	0.22647	7.0942	0.19799	7.094	0.13841
	7.0952	0.22831	7.0952	0.19994	7.095	0.14031		7.0952	0.22793	7.0952	0.20073	7.095	0.14139
	7.0961	0.22805	7.0961	0.20198	7.096	0.14445		7.0961	0.22913	7.0961	0.20324	7.096	0.14445
	7.0972	0.22662	7.0972	0.20523	7.0969	0.14649		7.0972	0.2306	7.0972	0.20634	7.0969	0.14725
	7.0982	0.23033	7.0982	0.20574	7.0979	0.14954		7.0982	0.23195	7.0982	0.2092	7.0979	0.15043
	7.0991	0.23069	7.0991	0.20787	7.099	0.15611		7.0991	0.23317	7.0991	0.21181	7.099	0.15401
	7.1001	0.23129	7.1002	0.21449	7.0999	0.16339		7.1001	0.23453	7.1002	0.21505	7.0999	0.15701
	7.1011	0.23397	7.1011	0.21658	7.101	0.15826		7.1011	0.23591	7.1011	0.21774	7.101	0.16075
	7.1021	0.24205	7.1021	0.2167	7.102	0.15821		7.1021	0.23729	7.1021	0.22076	7.102	0.16424
	7.1031	0.23828	7.103	0.2219	7.1029	0.16547		7.1031	0.23868	7.103	0.22353	7.1029	0.16744
	7.1041	0.24156	7.104	0.22665	7.1039	0.17094		7.1041	0.24008	7.104	0.22663	7.1039	0.17107
	7.1051	0.23946	7.1049	0.22706	7.1049	0.17352		7.1051	0.24148	7.1049	0.22947	7.1049	0.17479
	7.1061	0.23928	7.1059	0.23123	7.1059	0.17964		7.1061	0.2429	7.1059	0.23266	7.1059	0.17858
	7.1071	0.24485	7.1068	0.23831	7.1068	0.18045		7.1071	0.24432	7.1068	0.23558	7.1068	0.18207
	7.1081	0.24444	7.1078	0.23834	7.1079	0.18818		7.1081	0.24575	7.1078	0.23886	7.1079	0.18643
	7.1091	0.24798	7.1097	0.24461	7.1089	0.19247		7.1091	0.2472	7.1097	0.24522	7.1089	0.19049
	7.1101	0.2514	7.1106	0.24653	7.1109	0.19711		7.1101	0.24865	7.1106	0.2483	7.1109	0.19887
	7.1111	0.25067	7.1117	0.25145	7.1118	0.20462		7.1111	0.25011	7.1117	0.25211	7.1118	0.20277
	7.1121	0.25022	7.1127	0.25283	7.1128	0.20745		7.1121	0.25157	7.1127	0.25562	7.1128	0.20719
	7.1131	0.25252	7.1136	0.2591	7.1138	0.20807		7.1131	0.25305	7.1136	0.25883	7.1138	0.21171
	7.1141	0.25504	7.1147	0.25976	7.1148	0.21407		7.1141	0.25454	7.1147	0.26281	7.1148	0.21633
	7.1151	0.25737	7.1156	0.25795	7.1158	0.22157		7.1151	0.25603	7.1156	0.26611	7.1158	0.22106
	7.1161	0.25661	7.1166	0.26423	7.1167	0.22402		7.1161	0.25753	7.1166	0.26983	7.1167	0.2254
	7.1171	0.25722	7.1177	0.27173	7.1177	0.22594		7.1171	0.25905	7.1177	0.27398	7.1177	0.23033
	7.1181	0.25835	7.1186	0.27502	7.1187	0.23237		7.1181	0.26057	7.1186	0.27742	7.1187	0.23537
	7.119	0.25959	7.1195	0.28048	7.1197	0.23692		7.119	0.26195	7.1195	0.28091	7.1197	0.24052
	7.12	0.26323	7.1204	0.28528	7.1207	0.2442		7.12	0.26349	7.1204	0.28444	7.1207	0.24578
	7.121	0.26444	7.1214	0.2859	7.1217	0.24755		7.121	0.26504	7.1214	0.28842	7.1217	0.25117
	7.122	0.26563	7.1223	0.29382	7.1227	0.2579		7.122	0.2666	7.1223	0.29205	7.1227	0.25667
	7.123	0.27095	7.1233	0.29058	7.1236	0.26201		7.123	0.26816	7.1233	0.29614	7.1236	0.26173
	7.124	0.27137	7.1242	0.29799	7.1246	0.26597		7.124	0.26974	7.1242	0.29987	7.1246	0.26747
	7.125	0.27355	7.1252	0.30413	7.1256	0.27352		7.125	0.27133	7.1252	0.30407	7.1256	0.27334
	7.126	0.27718	7.1261	0.3077	7.1266	0.27512		7.126	0.27293	7.1261	0.3079	7.1266	0.27934
	7.127	0.27644	7.1272	0.31099	7.1276	0.28601		7.127	0.27453	7.1272	0.31265	7.1276	0.28547
	7.128	0.27699	7.1281	0.31674	7.1286	0.29184		7.128	0.27615	7.1281	0.31659	7.1286	0.29175
	7.129	0.27574	7.1292	0.32155	7.1296	0.29394		7.129	0.27778	7.1292	0.32148	7.1296	0.29816
	7.13	0.27683	7.1302	0.32777	7.1305	0.30138		7.13	0.27941	7.1302	0.32599	7.1305	0.30405
	7.131	0.2787	7.1311	0.331	7.1315	0.30683		7.131	0.28106	7.1311	0.3301	7.1315	0.31074
	7.132	0.28129	7.1322	0.3349	7.1325	0.31808		7.132	0.28272	7.1322	0.3352	7.1325	0.31758
	7.133	0.284	7.1331	0.3389	7.1335	0.32197		7.133	0.28438	7.1331	0.33943	7.1335	0.32457
	7.134	0.28567	7.1341	0.34217	7.1345	0.33259		7.134	0.28606	7.1341	0.3442	7.1345	0.33172
	7.135	0.28843	7.135	0.34654	7.1354	0.33503		7.135	0.28775	7.135	0.34855	7.1354	0.33828
	7.136	0.28883	7.136	0.3496	7.1364	0.3451		7.136	0.28945	7.136	0.35345	7.1364	0.34574
	7.137	0.29271	7.1369	0.35502	7.1375	0.35488		7.137	0.29116	7.1369	0.35792	7.1375	0.35414
	7.138	0.29255	7.1379	0.361	7.1384	0.36098		7.138	0.29287	7.1379	0.36295	7.1384	0.36116
	7.139	0.2978	7.1388	0.36709	7.1395	0.36881		7.139	0.2946	7.1388	0.36755	7.1395	0.36993
	7.14	0.29815	7.1398	0.37533	7.1405	0.37617		7.14	0.29634	7.1398	0.37272	7.1405	0.3781
	7.141	0.29582	7.1417	0.38456	7.1414	0.38618		7.141	0.29809	7.1417	0.38275	7.1414	0.3856
	7.1419	0.30155	7.1427	0.38992	7.1424	0.39709		7.1419	0.29968	7.1427	0.38814	7.1424	0.39412
	7.1429	0.30258	7.1437	0.39557	7.1434	0.40267		7.1429	0.30145	7.1437	0.3936	7.1434	0.40283
	7.144	0.30548	7.1447	0.40098	7.1444	0.41371		7.144	0.30341	7.1447	0.39915	7.1444	0.41173
	7.1449	0.3057	7.1456	0.40522	7.1453	0.42302		7.1449	0.30502	7.1456	0.40421	7.1453	0.41991
	7.146	0.30483	7.1467	0.4122	7.1463	0.43258		7.146	0.30701	7.1467	0.41048	7.1463	0.4292
	7.147	0.30913	7.1476	0.41879	7.1474	0.43929		7.147	0.30882	7.1476	0.41568	7.1474	0.43966
	7.1479	0.31112	7.1486	0.42295	7.1483	0.44745		7.1479	0.31047	7.1486	0.42155	7.1483	0.4484
	7.149	0.31659	7.1497	0.42735	7.1494	0.46155		7.149	0.31249	7.1497	0.42809	7.1494	0.45934
	7.1499	0.31509	7.1506	0.43907	7.1503	0.47056		7.1499	0.31415	7.1506	0.43352	7.1503	0.46848
	7.1509	0.31524	7.1515	0.44188	7.1513	0.48065		7.1509	0.31601	7.1515	0.43903	7.1513	0.47886
	7.152	0.31951	7.1524	0.44848	7.1523	0.49037		7.152	0.31807	7.1524	0.4446	7.1523	0.48947
	7.1529	0.31777	7.1534	0.45573	7.1533	0.49942		7.1529	0.31976	7.1534	0.45087	7.1533	0.50032
	7.1539	0.32015	7.1543	0.46031	7.1543	0.5128		7.1539	0.32166	7.1543	0.4566	7.1543	0.51141
	7.1549	0.32603	7.1553	0.46168	7.1552	0.52345		7.1549	0.32356	7.1553	0.46305	7.1552	0.5216
	7.1559	0.32587	7.1563	0.46842	7.1562	0.53603		7.1559	0.32548	7.1563	0.46959	7.1562	0.53317
	7.1569	0.32719	7.1572	0.47646	7.1572	0.54421		7.1569	0.32741	7.1572	0.47556	7.1572	0.545
	7.1579	0.32584	7.1582	0.48293	7.1582	0.55812		7.1579	0.32935	7.1582	0.48228	7.1582	0.5571
	7.1589	0.3281	7.1592	0.48843	7.1592	0.57061		7.1589	0.3313	7.1592	0.4891	7.1592	0.56948

## Sheet: Fig 1d
	0.00752	11.6989	0.23807	0.00752	11.5266	0.20161
	0.00834	11.382	0.34392	0.00834	11.1316	0.23339
	0.00916	11.2474	0.07005	0.00916	11.1727	0.06986
	0.00998	11.0511	0.06414	0.00998	10.8488	0.03601
	0.01081	10.8899	0.05215	0.01081	10.81	0.03895
	0.01163	10.658	0.05838	0.01163	10.5523	0.04029
	0.01245	10.4832	0.05124	0.01245	10.3635	0.03451
	0.01327	10.2802	0.0446	0.01327	10.1687	0.03833
	0.01409	9.96706	0.04011	0.01409	9.96989	0.0287
	0.01492	9.74908	0.04552	0.01492	9.71128	0.02918
	0.01574	9.52824	0.02892	0.01574	9.48358	0.0304
	0.01656	9.19399	0.03926	0.01656	9.19787	0.04222
	0.01738	8.95263	0.03134	0.01738	9.01488	0.03183
	0.0182	8.74782	0.02981	0.0182	8.72708	0.02623
	0.01902	8.431	0.03311	0.01902	8.52039	0.0284
	0.01985	8.19627	0.03401	0.01985	8.21233	0.02805
	0.02067	7.92535	0.0282	0.02067	7.96947	0.02332
	0.02149	7.61236	0.02628	0.02149	7.6823	0.0213
	0.02231	7.37247	0.02719	0.02231	7.42372	0.02306
	0.02313	7.11221	0.02688	0.02313	7.15356	0.02215
	0.02395	6.84076	0.02331	0.02395	6.89959	0.02127
	0.02478	6.55593	0.02494	0.02478	6.65536	0.01816
	0.0256	6.31247	0.02309	0.0256	6.39657	0.01969
	0.02642	6.00856	0.02283	0.02642	6.12943	0.0198
	0.02724	5.81528	0.02155	0.02724	5.87724	0.02005
	0.02806	5.50202	0.01989	0.02806	5.57932	0.01659
	0.02888	5.28874	0.01985	0.02888	5.39514	0.01524
	0.02971	5.05798	0.01863	0.02971	5.15105	0.01601
	0.03053	4.80853	0.01699	0.03053	4.91778	0.01549
	0.03135	4.61819	0.01584	0.03135	4.68612	0.01421
	0.03217	4.36606	0.01814	0.03217	4.45368	0.01364
	0.03299	4.16055	0.01625	0.03299	4.26372	0.01498
	0.03381	3.98084	0.01332	0.03381	4.08876	0.01283
	0.03464	3.75179	0.01296	0.03464	3.84865	0.01291
	0.03546	3.60635	0.01308	0.03546	3.66374	0.01261
	0.03628	3.41667	0.01334	0.03628	3.4848	0.01062
	0.0371	3.25079	0.01383	0.0371	3.33324	0.01076
	0.03792	3.08822	0.01213	0.03792	3.17754	0.01104
	0.03874	2.93436	0.01236	0.03874	3.01495	0.01005
	0.03957	2.78507	0.01025	0.03957	2.8632	0.00921
	0.04039	2.65787	0.01042	0.04039	2.72381	0.01019
	0.04121	2.51072	0.01082	0.04121	2.58803	0.00897
	0.04203	2.40061	0.00985	0.04203	2.46244	0.00875
	0.04285	2.30652	0.0098	0.04285	2.34646	0.00827
	0.04367	2.17316	0.0091	0.04367	2.24498	0.00672
	0.0445	2.09354	0.00942	0.0445	2.12566	0.00832
	0.04532	1.97308	0.00778	0.04532	2.03877	0.00719
	0.04614	1.89954	0.00798	0.04614	1.94221	0.00682
	0.04696	1.80575	0.00819	0.04696	1.86463	0.00609
	0.04778	1.74951	0.00809	0.04778	1.78206	0.00697
	0.0486	1.66895	0.00792	0.0486	1.70614	0.00701
	0.04943	1.60083	0.00712	0.04943	1.6443	0.0059
	0.05025	1.53224	0.00664	0.05025	1.56163	0.00562
	0.05107	1.48048	0.00685	0.05107	1.50393	0.0052
	0.05189	1.42215	0.00757	0.05189	1.44398	0.00528
	0.05271	1.37395	0.00639	0.05271	1.38769	0.00554
	0.05353	1.323	0.00613	0.05353	1.35142	0.00524
	0.05436	1.25742	0.00597	0.05436	1.29628	0.0053
	0.05518	1.22765	0.00658	0.05518	1.2522	0.00519
	0.056	1.17998	0.00591	0.056	1.21197	0.0048
	0.05682	1.14179	0.00614	0.05682	1.1665	0.00444
	0.05764	1.10365	0.00604	0.05764	1.13192	0.00447
	0.05846	1.07519	0.00548	0.05846	1.09651	0.00407
	0.05929	1.04574	0.00524	0.05929	1.05329	0.00443
	0.06011	1.0093	0.00527	0.06011	1.02599	0.00446
	0.06093	0.9736	0.00525	0.06093	0.99231	0.00432
	0.06175	0.9453	0.00523	0.06175	0.95746	0.0042
	0.06257	0.92136	0.00498	0.06257	0.9319	0.00407
	0.0634	0.89382	0.00471	0.0634	0.90097	0.00415
	0.06422	0.85922	0.00513	0.06422	0.87861	0.00405
	0.06504	0.83009	0.00471	0.06504	0.84937	0.00384
	0.06586	0.81594	0.00526	0.06586	0.82367	0.00372
	0.06668	0.78072	0.00473	0.06668	0.8068	0.0036
	0.0675	0.76499	0.00445	0.0675	0.78056	0.00352
	0.06833	0.74155	0.00467	0.06833	0.75558	0.0037
	0.06915	0.72624	0.0043	0.06915	0.7359	0.00368
	0.06997	0.70038	0.00445	0.06997	0.71225	0.00375
	0.07079	0.68658	0.00431	0.07079	0.69427	0.0035
	0.07161	0.66029	0.00443	0.07161	0.67454	0.00333
	0.07243	0.64023	0.00428	0.07243	0.65031	0.00329
	0.07326	0.61505	0.00404	0.07326	0.63465	0.00323
	0.07408	0.59844	0.00424	0.07408	0.61193	0.00322
	0.0749	0.58495	0.00408	0.0749	0.59606	0.00294
	0.07572	0.56631	0.00403	0.07572	0.57106	0.00288
	0.07654	0.54948	0.00426	0.07654	0.55779	0.00295
	0.07736	0.53018	0.00426	0.07736	0.53977	0.0029
	0.07819	0.51393	0.00379	0.07819	0.52309	0.00282
	0.07901	0.49879	0.00391	0.07901	0.50979	0.00285
	0.07983	0.48303	0.00376	0.07983	0.49436	0.0029
	0.08065	0.47061	0.00386	0.08065	0.47839	0.00297
	0.08147	0.45554	0.0037	0.08147	0.45893	0.0026
	0.08229	0.43424	0.00379	0.08229	0.44486	0.0026
	0.08312	0.42749	0.00345	0.08312	0.43001	0.00264
	0.08394	0.41523	0.00324	0.08394	0.41701	0.00255
	0.08476	0.39957	0.00346	0.08476	0.40776	0.00258
	0.08558	0.383	0.00337	0.08558	0.39508	0.00253
	0.0864	0.37306	0.00336	0.0864	0.37944	0.0027
	0.08722	0.36442	0.00319	0.08722	0.3694	0.00244
	0.08805	0.35196	0.0033	0.08805	0.35651	0.00234
	0.08887	0.3435	0.0033	0.08887	0.34422	0.0027
	0.08969	0.3254	0.00316	0.08969	0.33103	0.00248
	0.09051	0.31569	0.00333	0.09051	0.31994	0.00239
	0.09133	0.31554	0.00309	0.09133	0.31357	0.00245
	0.09215	0.29208	0.0031	0.09215	0.29724	0.00234
	0.09298	0.28322	0.00311	0.09298	0.2939	0.00225
	0.0938	0.2749	0.00306	0.0938	0.28126	0.00222
	0.09462	0.27061	0.00304	0.09462	0.27369	0.00222
	0.09544	0.25932	0.00299	0.09544	0.26508	0.00225
	0.09626	0.25373	0.00279	0.09626	0.25803	0.00209
	0.09708	0.24558	0.00288	0.09708	0.24631	0.00217
	0.09791	0.23155	0.00276	0.09791	0.24369	0.00201
	0.09873	0.22896	0.003	0.09873	0.23327	0.0022
	0.09955	0.22093	0.00272	0.09955	0.21958	0.00201
	0.10037	0.21302	0.00268	0.10037	0.2153	0.00206
	0.10119	0.1996	0.00282	0.10119	0.20496	0.00198
	0.10201	0.19699	0.00279	0.10201	0.20224	0.002
	0.10284	0.19141	0.00269	0.10284	0.19311	0.00204
	0.10366	0.1827	0.0027	0.10366	0.18672	0.00182
	0.10448	0.17621	0.00271	0.10448	0.17562	0.00199
	0.1053	0.17073	0.00263	0.1053	0.17579	0.00184
	0.10612	0.17193	0.00257	0.10612	0.1692	0.0019
	0.10694	0.16558	0.00276	0.10694	0.16454	0.00196
	0.10777	0.1556	0.00243	0.10777	0.15666	0.00186
	0.10859	0.14607	0.00232	0.10859	0.14819	0.0018
	0.10941	0.14078	0.00256	0.10941	0.14524	0.00186
	0.11023	0.13446	0.0025	0.11023	0.14145	0.00179
	0.11105	0.13637	0.00247	0.11105	0.13163	0.00167
	0.11188	0.13105	0.0025	0.11188	0.12955	0.00183
	0.1127	0.12437	0.00255	0.1127	0.12641	0.00178
	0.11352	0.116	0.00245	0.11352	0.11638	0.00169
	0.11434	0.11442	0.00236	0.11434	0.11356	0.00171
	0.11516	0.10857	0.00225	0.11516	0.11002	0.0017
	0.11598	0.10584	0.00238	0.11598	0.10471	0.00171
	0.11681	0.10427	0.00245	0.11681	0.10457	0.00161
	0.11763	0.09958	0.00248	0.11763	0.10181	0.00167
	0.11845	0.0972	0.00218	0.11845	0.09523	0.00169
	0.11927	0.09196	0.00228	0.11927	0.09211	0.00162
	0.12009	0.09289	0.00222	0.12009	0.0892	0.00167
	0.12091	0.09129	0.00227	0.12091	0.08506	0.00161
	0.12174	0.08363	0.00247	0.12174	0.07849	0.00166
	0.12256	0.08171	0.00235	0.12256	0.08149	0.00158
	0.12338	0.07789	0.00231	0.12338	0.07611	0.00159
	0.1242	0.07486	0.0022	0.1242	0.07587	0.00154
	0.12502	0.07299	0.00222	0.12502	0.07202	0.0016
	0.12584	0.07512	0.00227	0.12584	0.07169	0.00158
	0.12667	0.06667	0.00209	0.12667	0.06702	0.00148
	0.12749	0.06579	0.00216	0.12749	0.06511	0.00143
	0.12831	0.06697	0.00206	0.12831	0.06454	0.00154
	0.12913	0.06235	0.0022	0.12913	0.06197	0.00148
	0.12995	0.05831	0.00208	0.12995	0.0563	0.0015
	0.13077	0.05882	0.00208	0.13077	0.05628	0.00151
	0.1316	0.05915	0.00215	0.1316	0.05833	0.0015
	0.13242	0.05756	0.00202	0.13242	0.05519	0.00144
	0.13324	0.05312	0.00209	0.13324	0.0576	0.00147
	0.13406	0.048	0.00215	0.13406	0.05078	0.00145
	0.13488	0.05248	0.00215	0.13488	0.05306	0.00151
	0.1357	0.04889	0.00208	0.1357	0.0516	0.00135
	0.13653	0.04894	0.00212	0.13653	0.04673	0.00149
	0.13735	0.04419	0.00188	0.13735	0.04659	0.00148
	0.13817	0.04924	0.00199	0.13817	0.04825	0.0014
	0.13899	0.04986	0.00204	0.13899	0.0449	0.00139
	0.13981	0.04926	0.00201	0.13981	0.04495	0.00131
	0.14063	0.04851	0.00215	0.14063	0.04535	0.00149
	0.14146	0.04556	0.00206	0.14146	0.04353	0.00136
	0.14228	0.04529	0.00208	0.14228	0.04666	0.00142
	0.1431	0.04744	0.00192	0.1431	0.04173	0.00136
	0.14392	0.04434	0.002	0.14392	0.04325	0.00136
	0.14474	0.04197	0.00192	0.14474	0.04047	0.00139
	0.14556	0.0432	0.00205	0.14556	0.03849	0.0014
	0.14639	0.03933	0.00194	0.14639	0.04024	0.0014
	0.14721	0.0404	0.00202	0.14721	0.03967	0.00131
	0.14803	0.03954	0.00198	0.14803	0.03954	0.00137
	0.14885	0.04236	0.00198	0.14885	0.04056	0.00129
	0.14967	0.03747	0.00192	0.14967	0.04036	0.00138
	0.15049	0.03919	0.00192	0.15049	0.03825	0.00133
	0.15132	0.03771	0.00192	0.15132	0.03757	0.00134
	0.15214	0.04242	0.00191	0.15214	0.03815	0.00137
	0.15296	0.03566	0.00205	0.15296	0.03803	0.00141
	0.15378	0.04302	0.00206	0.15378	0.03602	0.00134
	0.1546	0.03934	0.00196	0.1546	0.03781	0.00136
	0.15542	0.03661	0.00203	0.15542	0.03868	0.00137
	0.15625	0.03969	0.00186	0.15625	0.0372	0.00136
	0.15707	0.03749	0.00197	0.15707	0.03622	0.00141
	0.15789	0.04021	0.00192	0.15789	0.03583	0.00137
	0.15871	0.03534	0.00204	0.15871	0.03647	0.00143
	0.15953	0.03819	0.00197	0.15953	0.03725	0.00133
	0.16036	0.03626	0.00201	0.16036	0.03325	0.00137
	0.16118	0.03695	0.00194	0.16118	0.03547	0.00138
	0.162	0.0362	0.00197	0.162	0.03215	0.00135
	0.16282	0.0361	0.00199	0.16282	0.03441	0.00139
	0.16364	0.03773	0.00203	0.16364	0.0354	0.00131
	0.16446	0.03393	0.00207	0.16446	0.03223	0.00133
	0.16529	0.03537	0.00193	0.16529	0.0342	0.00141
	0.16611	0.03821	0.00208	0.16611	0.03366	0.00137
	0.16693	0.03259	0.00199	0.16693	0.03253	0.00133
	0.16775	0.03951	0.00195	0.16775	0.03301	0.00136
	0.16857	0.03276	0.00194	0.16857	0.03335	0.00138
	0.16939	0.03873	0.00208	0.16939	0.0312	0.00138
	0.17022	0.03366	0.00206	0.17022	0.0331	0.00132
	0.17104	0.03183	0.00199	0.17104	0.03278	0.00137
	0.17186	0.03233	0.00198	0.17186	0.03126	0.00138
	0.17268	0.03406	0.00203	0.17268	0.03043	0.00142
	0.1735	0.03323	0.00201	0.1735	0.03142	0.00143
	0.17432	0.03426	0.00207	0.17432	0.03087	0.00141
	0.17515	0.0324	0.00197	0.17515	0.03204	0.00141
	0.17597	0.03279	0.002	0.17597	0.03188	0.00137
	0.17679	0.03024	0.00204	0.17679	0.03025	0.00144
	0.17761	0.0337	0.0021	0.17761	0.02941	0.00147
	0.17843	0.03341	0.00203	0.17843	0.03152	0.00144
	0.17925	0.03833	0.00205	0.17925	0.03232	0.00144
	0.18008	0.032	0.00213	0.18008	0.03005	0.0014
	0.1809	0.03086	0.0021	0.1809	0.02817	0.00145
	0.18172	0.03182	0.00211	0.18172	0.0269	0.00145
	0.18254	0.03142	0.00204	0.18254	0.0299	0.00136
	0.18336	0.03443	0.00209	0.18336	0.03198	0.00139
	0.18418	0.02866	0.00211	0.18418	0.02781	0.00144
	0.18501	0.02561	0.00203	0.18501	0.02942	0.00146
	0.18583	0.02955	0.00216	0.18583	0.02549	0.00148
	0.18665	0.02815	0.0021	0.18665	0.02646	0.00152
	0.18747	0.02812	0.00211	0.18747	0.0248	0.00142
	0.18829	0.02639	0.00215	0.18829	0.0279	0.00144
	0.18911	0.02095	0.00209	0.18911	0.02434	0.00152
	0.18994	0.02589	0.00222	0.18994	0.02611	0.00153
	0.19076	0.02655	0.00213	0.19076	0.0259	0.00142
	0.19158	0.03013	0.0022	0.19158	0.02717	0.00146
	0.1924	0.02491	0.00222	0.1924	0.02515	0.00144
	0.19322	0.02954	0.00213	0.19322	0.02336	0.00148
	0.19404	0.02197	0.00209	0.19404	0.02543	0.00148
	0.19487	0.02887	0.00221	0.19487	0.02669	0.00145
	0.19569	0.02482	0.00202	0.19569	0.02241	0.00139
	0.19651	0.02438	0.00203	0.19651	0.02232	0.00143
	0.19733	0.02584	0.00218	0.19733	0.01999	0.00146
	0.19815	0.0275	0.00226	0.19815	0.02533	0.00146
	0.19897	0.02625	0.00214	0.19897	0.02257	0.00157
	0.1998	0.02346	0.0022	0.1998	0.02222	0.00147
	0.20062	0.02347	0.00203	0.20062	0.022	0.00144
	0.20144	0.02342	0.00212	0.20144	0.01954	0.00148
	0.20226	0.02378	0.00216	0.20226	0.01965	0.00153
	0.20308	0.02562	0.0022	0.20308	0.02161	0.00146
	0.2039	0.02242	0.00218	0.2039	0.02234	0.00146
	0.20473	0.02023	0.00225	0.20473	0.0224	0.00146
	0.20555	0.02352	0.00215	0.20555	0.0196	0.0015
	0.20637	0.02228	0.00229	0.20637	0.0214	0.0015
	0.20719	0.02197	0.00205	0.20719	0.01892	0.00147
	0.20801	0.02333	0.00209	0.20801	0.01775	0.00138
	0.20884	0.02442	0.00204	0.20884	0.02172	0.00146
	0.20966	0.02083	0.0022	0.20966	0.01732	0.00138
	0.21048	0.01901	0.00223	0.21048	0.01874	0.00146
	0.2113	0.02049	0.00209	0.2113	0.01821	0.0015
	0.21212	0.01894	0.00212	0.21212	0.01826	0.00151
	0.21294	0.01819	0.00214	0.21294	0.0199	0.00146
	0.21377	0.02068	0.00212	0.21377	0.01968	0.00146
	0.21459	0.02067	0.00213	0.21459	0.01757	0.00151
	0.21541	0.02235	0.00218	0.21541	0.01764	0.00145
	0.21623	0.01718	0.00214	0.21623	0.0133	0.00156
	0.21705	0.01842	0.00212	0.21705	0.0172	0.00143
	0.21787	0.01933	0.00231	0.21787	0.01559	0.00145
	0.2187	0.01917	0.00218	0.2187	0.01759	0.00142
	0.21952	0.01605	0.00207	0.21952	0.01273	0.00155
	0.22034	0.01884	0.00224	0.22034	0.01472	0.00148
	0.22116	0.01896	0.00206	0.22116	0.01417	0.00147
	0.22198	0.01916	0.00217	0.22198	0.01587	0.00151
	0.2228	0.01673	0.0023	0.2228	0.01535	0.00152
	0.22363	0.01463	0.00217	0.22363	0.01433	0.00146
	0.22445	0.01865	0.0021	0.22445	0.01086	0.00142
	0.22527	0.01388	0.00214	0.22527	0.01211	0.00149
	0.22609	0.01498	0.00223	0.22609	0.01237	0.00148
	0.22691	0.01838	0.00225	0.22691	0.01373	0.00149
	0.22773	0.01546	0.00212	0.22773	0.01462	0.00147
	0.22856	0.01761	0.00223	0.22856	0.01263	0.00148
	0.22938	0.01628	0.00213	0.22938	0.01355	0.00149
	0.2302	0.01448	0.00222	0.2302	0.01205	0.00149
	0.23102	0.01356	0.00222	0.23102	0.01265	0.0015
	0.23184	0.0122	0.00214	0.23184	0.01309	0.00141
	0.23266	0.01417	0.00221	0.23266	0.0125	0.00144
	0.23349	0.01153	0.00224	0.23349	0.00989	0.00148
	0.23431	0.01571	0.00212	0.23431	0.01084	0.00144
	0.23513	0.0132	0.00222	0.23513	0.01394	0.00148
	0.23595	0.01185	0.00221	0.23595	0.01085	0.00139
	0.23677	0.013	0.00217	0.23677	0.0115	0.00145
	0.23759	0.01401	0.00199	0.23759	0.00987	0.00149
	0.23842	0.00918	0.00219	0.23842	0.00982	0.00145
	0.23924	0.0129	0.00214	0.23924	0.00865	0.00153
	0.24006	0.01499	0.00214	0.24006	0.01145	0.00144
	0.24088	0.01391	0.00227	0.24088	0.01185	0.0015
	0.2417	0.01135	0.00227	0.2417	0.01181	0.00148
	0.24252	0.01282	0.00212	0.24252	0.00971	0.00148
	0.24335	0.01237	0.00211	0.24335	0.01008	0.00149
	0.24417	0.01205	0.00211	0.24417	0.00962	0.00149
	0.24499	0.0123	0.00224	0.24499	0.00959	0.00148
	0.24581	0.01085	0.00214	0.24581	0.01006	0.00144
	0.24663	0.0109	0.00218	0.24663	0.00832	0.00148
	0.24745	0.00781	0.00225	0.24745	0.00779	0.00153
	0.24828	0.0121	0.00209	0.24828	0.00899	0.00144
	0.2491	0.01405	0.00213	0.2491	0.01202	0.00144
	0.24992	0.01277	0.00217	0.24992	0.00739	0.00154
	0.25074	0.00891	0.00215	0.25074	0.00991	0.00145
	0.25156	0.01048	0.00224	0.25156	0.00876	0.00154
	0.25238	0.01023	0.00227	0.25238	0.0089	0.00154
	0.25321	0.01114	0.00222	0.25321	0.00963	0.00145
	0.25403	0.01325	0.00218	0.25403	0.00926	0.00134
	0.25485	0.01118	0.00208	0.25485	0.00948	0.0015
	0.25567	0.01169	0.00212	0.25567	0.01015	0.00145
	0.25649	0.00803	0.00225	0.25649	0.00695	0.0015
	0.25732	0.0125	0.00221	0.25732	0.00817	0.00146
	0.25814	0.00976	0.00218	0.25814	0.00992	0.00147
	0.25896	0.00874	0.00211	0.25896	0.0087	0.00154
	0.25978	0.01127	0.00228	0.25978	0.00776	0.0015
	0.2606	0.01387	0.00218	0.2606	0.00857	0.00149
	0.26142	0.01346	0.00233	0.26142	0.0093	0.00143
	0.26225	0.01613	0.0022	0.26225	0.00854	0.0015
	0.26307	0.0083	0.00215	0.26307	0.00753	0.00144
	0.26389	0.00979	0.00213	0.26389	0.00734	0.00145
	0.26471	0.01374	0.00226	0.26471	0.00844	0.00148
	0.26553	0.01052	0.00215	0.26553	0.00955	0.00148
	0.26635	0.01278	0.00218	0.26635	0.00927	0.00153
	0.26718	0.01651	0.00219	0.26718	0.01235	0.00151
	0.268	0.00888	0.0022	0.268	0.00851	0.00141
	0.26882	0.00708	0.00229	0.26882	0.00792	0.00155
	0.26964	0.01021	0.00225	0.26964	0.00755	0.00153
	0.27046	0.01328	0.00227	0.27046	0.00948	0.00151
	0.27128	0.0104	0.00216	0.27128	0.00874	0.00153
	0.27211	0.00847	0.0022	0.27211	0.00979	0.00147
	0.27293	0.01283	0.0022	0.27293	0.00989	0.00147
	0.27375	0.01211	0.00223	0.27375	0.00791	0.00146
	0.27457	0.01544	0.00222	0.27457	0.01021	0.00149
	0.27539	0.00674	0.00222	0.27539	0.008	0.0015
	0.27621	0.01073	0.00235	0.27621	0.00643	0.00148
	0.27704	0.00739	0.00221	0.27704	0.00866	0.00157
	0.27786	0.00862	0.00223	0.27786	0.0081	0.00149
	0.27868	0.00674	0.00221	0.27868	0.00441	0.00148
	0.2795	0.01099	0.00216	0.2795	0.0095	0.00157
	0.28032	0.00727	0.00214	0.28032	0.0083	0.00148
	0.28114	0.00914	0.00227	0.28114	0.00964	0.00151
	0.28197	0.01033	0.0022	0.28197	0.00866	0.00159
	0.28279	0.00852	0.00223	0.28279	0.00664	0.00151
	0.28361	0.01428	0.00217	0.28361	0.00765	0.00156
	0.28443	0.00969	0.00225	0.28443	0.00564	0.00153
	0.28525	0.00971	0.0022	0.28525	0.00667	0.00156
	0.28607	0.01291	0.00222	0.28607	0.00927	0.00157
	0.2869	0.01412	0.00211	0.2869	0.00717	0.00152
	0.28772	0.01003	0.00207	0.28772	0.008	0.00148
	0.28854	0.00821	0.00208	0.28854	0.00934	0.00148
	0.28936	0.00771	0.00221	0.28936	0.00858	0.00146
	0.29018	0.00875	0.00219	0.29018	0.00872	0.00154
	0.291	0.01522	0.00223	0.291	0.00648	0.00152
	0.29183	0.00914	0.00217	0.29183	0.0074	0.00151
	0.29265	0.01094	0.00223	0.29265	0.00753	0.00156
	0.29347	0.00807	0.00222	0.29347	0.00587	0.0014
	0.29429	0.00447	0.00217	0.29429	0.00779	0.00148
	0.29511	0.00618	0.00216	0.29511	0.00759	0.00143
	0.29593	0.012	0.00201	0.29593	0.00645	0.0015
	0.29676	0.01006	0.00212	0.29676	0.00639	0.00144
	0.29758	0.01067	0.00215	0.29758	0.00714	0.00152
	0.2984	0.01191	0.00213	0.2984	0.00863	0.00151
	0.29922	0.00778	0.00214	0.29922	0.00761	0.00145
	0.30004	0.00694	0.00235	0.30004	0.00575	0.00155
	0.30086	0.0096	0.00217	0.30086	0.00487	0.00143
	0.30169	0.01065	0.00225	0.30169	0.00877	0.00152
	0.30251	0.00984	0.00229	0.30251	0.00494	0.00146
	0.30333	0.00641	0.00209	0.30333	0.00588	0.00151
	0.30415	0.01064	0.00229	0.30415	0.00713	0.00152
	0.30497	0.00898	0.00221	0.30497	0.00753	0.00159
	0.3058	0.01428	0.00217	0.3058	0.0067	0.00146
	0.30662	0.01089	0.00221	0.30662	0.00997	0.00149
	0.30744	0.01296	0.00212	0.30744	0.00626	0.00151
	0.30826	0.00351	0.00225	0.30826	0.00535	0.00151
	0.30908	0.0083	0.0022	0.30908	0.00401	0.0015
	0.3099	0.01015	0.00209	0.3099	0.0062	0.00149
	0.31073	0.00762	0.0022	0.31073	0.00763	0.00148
	0.31155	0.00453	0.00215	0.31155	0.00468	0.00138
	0.31237	0.00664	0.00215	0.31237	0.00535	0.00151
	0.31319	0.00963	0.00215	0.31319	0.01047	0.00151
	0.31401	0.00802	0.00224	0.31401	0.00851	0.00152
	0.31483	0.00753	0.00211	0.31483	0.00849	0.00153
	0.31566	0.00888	0.00217	0.31566	0.00655	0.00154
	0.31648	0.01116	0.00217	0.31648	0.00762	0.00153
	0.3173	0.00953	0.00213	0.3173	0.00756	0.00146
	0.31812	0.01227	0.00219	0.31812	0.00886	0.00146
	0.31894	0.00854	0.00218	0.31894	0.00617	0.0015
	0.31976	0.01373	0.00225	0.31976	0.00768	0.00156
	0.32059	0.01303	0.00212	0.32059	0.0078	0.00153
	0.32141	0.00931	0.0022	0.32141	0.00665	0.00145
	0.32223	0.00876	0.00221	0.32223	0.00869	0.00149
	0.32305	0.0067	0.00227	0.32305	0.00625	0.00146
	0.32387	0.00889	0.00225	0.32387	0.00821	0.00146
	0.32469	0.01019	0.00235	0.32469	0.00742	0.00152
	0.32552	0.0087	0.00221	0.32552	0.00698	0.0015
	0.32634	0.01001	0.00209	0.32634	0.0081	0.00143
	0.32716	0.0075	0.00235	0.32716	0.01117	0.00154
	0.32798	0.00683	0.00218	0.32798	0.00896	0.00157
	0.3288	0.00409	0.00222	0.3288	0.00473	0.00156
	0.32962	0.01313	0.00226	0.32962	0.00736	0.00151
	0.33045	0.00501	0.00232	0.33045	0.00606	0.00152
	0.33127	0.00958	0.00215	0.33127	0.0072	0.00153
	0.33209	0.00942	0.00227	0.33209	0.00709	0.00156
	0.33291	0.01056	0.00216	0.33291	0.00753	0.00144
	0.33373	0.00837	0.00212	0.33373	0.00731	0.00145
	0.33455	0.01051	0.0023	0.33455	0.00655	0.00156
	0.33538	0.0105	0.00225	0.33538	0.00488	0.00149
	0.3362	0.00735	0.00222	0.3362	0.00745	0.0015
	0.33702	0.01077	0.00218	0.33702	0.00715	0.00153
	0.33784	0.01148	0.00233	0.33784	0.00736	0.00154
	0.33866	0.0081	0.0022	0.33866	0.00535	0.00151
	0.33948	0.00935	0.00222	0.33948	0.00793	0.00146
	0.34031	0.01	0.00228	0.34031	0.00955	0.00149
	0.34113	0.00773	0.00224	0.34113	0.00625	0.00149
	0.34195	0.00932	0.00226	0.34195	0.00805	0.00152
	0.34277	0.0064	0.00223	0.34277	0.00432	0.0015
	0.34359	0.01221	0.00224	0.34359	0.00534	0.00148
	0.34441	0.01087	0.00231	0.34441	0.00611	0.00155
	0.34524	0.01065	0.00217	0.34524	0.00945	0.00151
	0.34606	0.00963	0.00228	0.34606	0.00771	0.00153
	0.34688	0.00877	0.0022	0.34688	0.00458	0.00154
	0.3477	0.00677	0.00224	0.3477	0.00611	0.0015
	0.34852	0.01108	0.00214	0.34852	0.00689	0.00152
	0.34934	0.00967	0.00228	0.34934	0.00677	0.00157
	0.35017	0.01096	0.00228	0.35017	0.0082	0.0015
	0.35099	0.0084	0.00223	0.35099	0.00751	0.00153
	0.35181	0.01446	0.00233	0.35181	0.005	0.00151
	0.35263	0.01109	0.00233	0.35263	0.00811	0.00152
	0.35345	0.01163	0.00219	0.35345	0.0085	0.0015
	0.35428	0.01085	0.00228	0.35428	0.0095	0.00148
	0.3551	0.00947	0.00219	0.3551	0.00732	0.00148
	0.35592	0.00615	0.00224	0.35592	0.0079	0.00153
	0.35674	0.01323	0.00232	0.35674	0.00862	0.00153
	0.35756	0.00758	0.00235	0.35756	0.00906	0.00159
	0.35838	0.01021	0.00226	0.35838	0.00883	0.00155
	0.35921	0.00968	0.00228	0.35921	0.00757	0.00158
	0.36003	0.00655	0.00223	0.36003	0.00778	0.00153
	0.36085	0.01095	0.00219	0.36085	0.01059	0.00156
	0.36167	0.01195	0.00214	0.36167	0.00731	0.00146
	0.36249	0.01046	0.00223	0.36249	0.00699	0.00152
	0.36331	0.01032	0.00229	0.36331	0.00542	0.00153
	0.36414	0.00804	0.00218	0.36414	0.00656	0.0015
	0.36496	0.00869	0.00229	0.36496	0.00547	0.00154
	0.36578	0.00839	0.00224	0.36578	0.00702	0.00145
	0.3666	0.0131	0.00231	0.3666	0.00602	0.00153
	0.36742	0.01112	0.00217	0.36742	0.00642	0.00143
	0.36824	0.00841	0.00203	0.36824	0.0072	0.00141
	0.36907	0.01034	0.00222	0.36907	0.00669	0.00145
	0.36989	0.00694	0.00216	0.36989	0.00678	0.00144
	0.37071	0.00851	0.00219	0.37071	0.00611	0.0015
	0.37153	0.00609	0.00214	0.37153	0.00684	0.0015
	0.37235	0.00988	0.00215	0.37235	0.00801	0.00148
	0.37317	0.01063	0.00218	0.37317	0.00698	0.0015
	0.374	0.01287	0.00214	0.374	0.00733	0.00157
	0.37482	0.00752	0.00221	0.37482	0.00441	0.00152
	0.37564	0.01051	0.0021	0.37564	0.00753	0.00148
	0.37646	0.01234	0.00212	0.37646	0.00906	0.00151
	0.37728	0.01408	0.0023	0.37728	0.00786	0.00148
	0.3781	0.01126	0.00216	0.3781	0.00973	0.00148
	0.37893	0.00941	0.0022	0.37893	0.00829	0.00155
	0.37975	0.00544	0.00218	0.37975	0.00356	0.00155
	0.38057	0.00723	0.00226	0.38057	0.00635	0.00144
	0.38139	0.01052	0.00214	0.38139	0.00689	0.00147
	0.38221	0.01028	0.00216	0.38221	0.0053	0.00145
	0.38303	0.01105	0.00226	0.38303	0.00763	0.00145
	0.38386	0.01219	0.00228	0.38386	0.00795	0.00149
	0.38468	0.00906	0.00234	0.38468	0.00659	0.00158
	0.3855	0.00958	0.00221	0.3855	0.00738	0.00154
	0.38632	0.00903	0.0021	0.38632	0.00676	0.00139
	0.38714	0.01071	0.00217	0.38714	0.009	0.00144
	0.38796	0.00792	0.00224	0.38796	0.0076	0.00149
	0.38879	0.0081	0.00224	0.38879	0.00748	0.00141
	0.38961	0.01022	0.00218	0.38961	0.00679	0.0015
	0.39043	0.00962	0.00217	0.39043	0.00941	0.00144
	0.39125	0.00857	0.00233	0.39125	0.00808	0.00153
	0.39207	0.01135	0.00221	0.39207	0.00753	0.00155
	0.39289	0.01013	0.00227	0.39289	0.00644	0.0015
	0.39372	0.01161	0.00229	0.39372	0.00841	0.00152
	0.39454	0.00694	0.00227	0.39454	0.00414	0.00144
	0.39536	0.00925	0.00216	0.39536	0.0065	0.00156
	0.39618	0.00865	0.00215	0.39618	0.00728	0.00157
	0.397	0.01279	0.00225	0.397	0.00856	0.00148
	0.39782	0.01127	0.00227	0.39782	0.00835	0.00156
	0.39865	0.0117	0.00221	0.39865	0.01024	0.00147
	0.39947	0.00874	0.00224	0.39947	0.00466	0.00146
	0.40029	0.0082	0.0023	0.40029	0.0071	0.00149
	0.40111	0.00981	0.00228	0.40111	0.00729	0.00146
	0.40193	0.00776	0.00228	0.40193	0.0075	0.0015
	0.40276	0.01244	0.00216	0.40276	0.00572	0.00147
	0.40358	0.00778	0.00226	0.40358	0.00892	0.00147
	0.4044	0.00583	0.00224	0.4044	0.00593	0.00152
	0.40522	0.00884	0.00234	0.40522	0.00848	0.00156
	0.40604	0.00984	0.00221	0.40604	0.00433	0.00147
	0.40686	0.01006	0.00219	0.40686	0.00683	0.0015
	0.40769	0.00756	0.00222	0.40769	0.00532	0.00154
	0.40851	0.00885	0.00228	0.40851	0.00529	0.00141
	0.40933	0.00991	0.00221	0.40933	0.00834	0.00153
	0.41015	0.00331	0.00226	0.41015	0.00595	0.00152
	0.41097	0.00942	0.00221	0.41097	0.00768	0.00153
	0.41179	0.00851	0.00226	0.41179	0.00785	0.00158
	0.41262	0.01569	0.00223	0.41262	0.006	0.00151
	0.41344	0.00669	0.00231	0.41344	0.00659	0.00156
	0.41426	0.00889	0.00222	0.41426	0.00896	0.00151
	0.41508	0.00965	0.00224	0.41508	0.00689	0.00151
	0.4159	0.01024	0.00214	0.4159	0.00986	0.00154
	0.41672	0.008	0.00226	0.41672	0.00626	0.00161
	0.41755	0.00665	0.00232	0.41755	0.00792	0.00147
	0.41837	0.01224	0.00227	0.41837	0.00981	0.00152
	0.41919	0.01303	0.00225	0.41919	0.00908	0.0015
	0.42001	0.01008	0.00226	0.42001	0.00538	0.0015
	0.42083	0.00822	0.00224	0.42083	0.00525	0.00153
	0.42165	0.00785	0.0023	0.42165	0.0088	0.00148
	0.42248	0.01052	0.00224	0.42248	0.00551	0.0015
	0.4233	0.01144	0.00233	0.4233	0.00511	0.00151
	0.42412	0.0076	0.00222	0.42412	0.00547	0.0015
	0.42494	0.00813	0.00221	0.42494	0.00579	0.00156
	0.42576	0.00852	0.0023	0.42576	0.00649	0.00154
	0.42658	0.00717	0.00229	0.42658	0.00506	0.00155
	0.42741	0.0097	0.00233	0.42741	0.00727	0.00154
	0.42823	0.00827	0.00225	0.42823	0.00845	0.00152
	0.42905	0.00982	0.00236	0.42905	0.00405	0.00153
	0.42987	0.00943	0.00221	0.42987	0.00642	0.00154
	0.43069	0.01092	0.00229	0.43069	0.00646	0.00154
	0.43151	0.00653	0.0022	0.43151	0.0081	0.00147
	0.43234	0.01261	0.00217	0.43234	0.00906	0.00151
	0.43316	0.00706	0.00222	0.43316	0.00553	0.00154
	0.43398	0.00525	0.00225	0.43398	0.00389	0.00148
	0.4348	0.00772	0.00231	0.4348	0.00708	0.00159
	0.43562	0.00779	0.00223	0.43562	0.00663	0.00151
	0.43644	0.01041	0.00214	0.43644	0.00536	0.00152
	0.43727	0.00953	0.00231	0.43727	0.00609	0.0015
	0.43809	0.00842	0.00233	0.43809	0.00687	0.00155
	0.43891	0.00478	0.00224	0.43891	0.00691	0.00146
	0.43973	0.0098	0.00243	0.43973	0.00487	0.00149
	0.44055	0.00483	0.00232	0.44055	0.0067	0.0015
	0.44137	0.01192	0.00226	0.44137	0.0037	0.00148
	0.4422	0.01005	0.00214	0.4422	0.00396	0.00152
	0.44302	0.01009	0.00229	0.44302	0.00926	0.00152
	0.44384	0.00809	0.00237	0.44384	0.00689	0.00153
	0.44466	0.00787	0.00219	0.44466	0.00599	0.00146
	0.44548	0.00597	0.00233	0.44548	0.00721	0.00151
	0.4463	0.00972	0.00221	0.4463	0.00523	0.00156
	0.44713	0.00951	0.00225	0.44713	0.00991	0.00145
	0.44795	0.00955	0.0022	0.44795	0.00588	0.00145
	0.44877	0.00841	0.00212	0.44877	0.00523	0.00145
	0.44959	0.00962	0.00216	0.44959	0.00532	0.00144
	0.45041	0.00656	0.00225	0.45041	0.00734	0.00143
	0.45124	0.00937	0.00209	0.45124	0.00461	0.00155
	0.45206	0.00556	0.00226	0.45206	0.00534	0.00153
	0.45288	0.00856	0.00205	0.45288	0.00524	0.00148
	0.4537	0.00838	0.0023	0.4537	0.00757	0.00153
	0.45452	0.00347	0.00217	0.45452	0.00714	0.00147
	0.45534	0.00822	0.00225	0.45534	0.00695	0.00135
	0.45617	0.00646	0.0021	0.45617	0.00609	0.00143
	0.45699	0.00787	0.00209	0.45699	0.00662	0.00149
	0.45781	0.00641	0.00216	0.45781	0.0068	0.00156
	0.45863	0.00686	0.00228	0.45863	0.00706	0.00155
	0.45945	0.00964	0.00212	0.45945	0.00538	0.00152
	0.46027	0.00393	0.00222	0.46027	0.00725	0.00153
	0.4611	0.00727	0.00214	0.4611	0.0073	0.00154
	0.46192	0.0086	0.00209	0.46192	0.00394	0.00155
	0.46274	0.00586	0.00232	0.46274	0.00458	0.00144
	0.46356	0.00982	0.00222	0.46356	0.00549	0.0015
	0.46438	0.00928	0.00228	0.46438	0.00522	0.00157
	0.4652	0.00553	0.00208	0.4652	0.00516	0.00145
	0.46603	0.00703	0.00229	0.46603	0.00253	0.00148
	0.46685	0.00936	0.00224	0.46685	0.00636	0.0015
	0.46767	0.00377	0.00224	0.46767	0.0033	0.00145
	0.46849	0.01071	0.00233	0.46849	0.00702	0.00157
	0.46931	0.00615	0.00212	0.46931	0.00616	0.00151
	0.47013	0.00739	0.00237	0.47013	0.00499	0.00155
	0.47096	0.00797	0.0022	0.47096	0.00453	0.00148
	0.47178	0.00552	0.00218	0.47178	0.00694	0.00147
	0.4726	0.00536	0.00218	0.4726	0.00451	0.00149
	0.47342	0.00511	0.00223	0.47342	0.00632	0.00151
	0.47424	0.00731	0.00219	0.47424	0.00355	0.0015
	0.47506	0.00959	0.00232	0.47506	0.00601	0.00153
	0.47589	0.00442	0.00227	0.47589	0.00205	0.00151
	0.47671	0.00664	0.00226	0.47671	0.00579	0.00154
	0.47753	0.00904	0.0022	0.47753	0.00576	0.0015
	0.47835	0.00629	0.00219	0.47835	0.00614	0.00153
	0.47917	0.00613	0.00227	0.47917	0.00476	0.00154
	0.47999	0.00751	0.00235	0.47999	0.00559	0.0015
	0.48082	0.007	0.00219	0.48082	0.00379	0.00144
	0.48164	0.00791	0.00223	0.48164	0.00665	0.00157
	0.48246	0.00971	0.00222	0.48246	0.00569	0.0016
	0.48328	0.00946	0.00229	0.48328	0.00598	0.00149
	0.4841	0.00656	0.00218	0.4841	0.00559	0.00155
	0.48492	0.00594	0.00239	0.48492	0.00544	0.00147
	0.48575	0.00742	0.00229	0.48575	0.00394	0.00146
	0.48657	0.01137	0.00222	0.48657	0.00645	0.00146
	0.48739	0.00655	0.00227	0.48739	0.00322	0.00153
	0.48821	0.00599	0.00224	0.48821	0.00458	0.00157
	0.48903	0.00709	0.00217	0.48903	0.0051	0.00148
	0.48985	0.00578	0.00224	0.48985	0.00719	0.00156
	0.49068	0.01129	0.00214	0.49068	0.00672	0.00154
	0.4915	0.00731	0.00228	0.4915	0.00615	0.00159
	0.49232	0.00389	0.00239	0.49232	0.00537	0.00154
	0.49314	0.00443	0.00219	0.49314	0.00479	0.00154
	0.49396	0.01215	0.00227	0.49396	0.0056	0.00153
	0.49478	0.01212	0.00229	0.49478	0.0061	0.00146
	0.49561	0.00828	0.00219	0.49561	0.00604	0.0015
	0.49643	0.00544	0.00222	0.49643	0.00647	0.00152
	0.49725	0.00994	0.00236	0.49725	0.0045	0.00157
	0.49807	0.00661	0.00221	0.49807	0.00748	0.0016
	0.49889	0.00386	0.00224	0.49889	0.00374	0.00152
	0.49971	0.00961	0.00234	0.49971	0.00621	0.00154
	0.50054	--	0.00223	0.50054	0.00412	0.00151

## Sheet: Fig 1e
		0	0
		1.856	0.0001867
		3.712	0.0004504
		5.567	0.000788
		7.423	0.0012
		9.279	0.00166
		11.13	0.00219
		12.99	0.00275
		14.85	0.00335
		16.7	0.00397
		18.56	0.0046
		20.41	0.00524
		22.27	0.00585
		24.13	0.00645
		25.98	0.00702
		27.84	0.00754
		29.69	0.00802
		31.55	0.00845
		33.4	0.00883
		35.26	0.00915
		37.12	0.00942
		38.97	0.00964
		40.83	0.00981
		42.68	0.00993
		44.54	0.01001
		46.4	0.01006
		48.25	0.01008
		50.11	0.01008
		51.96	0.01006
		53.82	0.01003
		55.67	0.01
		57.53	0.00996
		59.39	0.00993
		61.24	0.0099
		63.1	0.00987
		64.95	0.00984
		66.81	0.00981
		68.66	0.00979
		70.52	0.00976
		72.38	0.00973
		74.23	0.00969
		76.09	0.00964
		77.94	0.00957
		79.8	0.00949
		81.66	0.00938
		83.51	0.00926
		85.37	0.00912
		87.22	0.00895
		89.08	0.00877
		90.93	0.00856
		92.79	0.00834
		94.65	0.00811
		96.5	0.00786
		98.36	0.0076
		100.2	0.00734
		102.1	0.00707
		103.9	0.0068
		105.8	0.00654
		107.6	0.00627
		109.5	0.00601
		111.3	0.00575
		113.2	0.0055
		115.1	0.00526
		116.9	0.00501
		118.8	0.00478
		120.6	0.00454
		122.5	0.00431
		124.3	0.00408
		126.2	0.00385
		128.1	0.00362
		129.9	0.00339
		131.8	0.00316
		133.6	0.00293
		135.5	0.00271
		137.3	0.00249
		139.2	0.00227
		141	0.00207
		142.9	0.00187
		144.8	0.00168
		146.6	0.00151
		148.5	0.00135
		150.3	0.0012
		152.2	0.00107
		154	0.000948
		155.9	0.000842
		157.7	0.000748
		159.6	0.0006643
		161.5	0.0005894
		163.3	0.0005213
		165.2	0.0004583
		167	0.0003989
		168.9	0.0003418
		170.7	0.0002862
		172.6	0.0002319
		174.4	0.0001793
		176.3	0.0001295
		178.2	8.407e-05
		180	4.541e-05
		181.9	1.632e-05
		183.7	3.435e-08
		185.6	0

## Sheet: Fig 1f
		0.00752	0.000661579
		0.00834	0.000791685
		0.00916	0.00094372
		0.00998	0.0011
		0.01081	0.00127
		0.01163	0.00144
		0.01245	0.00162
		0.01327	0.00181
		0.01409	0.00198
		0.01492	0.00217
		0.01574	0.00236
		0.01656	0.00252
		0.01738	0.0027
		0.0182	0.0029
		0.01902	0.00305
		0.01985	0.00323
		0.02067	0.00339
		0.02149	0.00352
		0.02231	0.00367
		0.02313	0.00381
		0.02395	0.00392
		0.02478	0.00403
		0.0256	0.00414
		0.02642	0.00419
		0.02724	0.00432
		0.02806	0.00433
		0.02888	0.00441
		0.02971	0.00446
		0.03053	0.00448
		0.03135	0.00454
		0.03217	0.00452
		0.03299	0.00453
		0.03381	0.00455
		0.03464	0.0045
		0.03546	0.00453
		0.03628	0.0045
		0.0371	0.00447
		0.03792	0.00444
		0.03874	0.0044
		0.03957	0.00436
		0.04039	0.00434
		0.04121	0.00426
		0.04203	0.00424
		0.04285	0.00424
		0.04367	0.00414
		0.0445	0.00415
		0.04532	0.00405
		0.04614	0.00404
		0.04696	0.00398
		0.04778	0.00399
		0.0486	0.00394
		0.04943	0.00391
		0.05025	0.00387
		0.05107	0.00386
		0.05189	0.00383
		0.05271	0.00382
		0.05353	0.00379
		0.05436	0.00372
		0.05518	0.00374
		0.056	0.0037
		0.05682	0.00369
		0.05764	0.00367
		0.05846	0.00367
		0.05929	0.00368
		0.06011	0.00365
		0.06093	0.00361
		0.06175	0.0036
		0.06257	0.00361
		0.0634	0.00359
		0.06422	0.00354
		0.06504	0.00351
		0.06586	0.00354
		0.06668	0.00347
		0.0675	0.00349
		0.06833	0.00346
		0.06915	0.00347
		0.06997	0.00343
		0.07079	0.00344
		0.07161	0.00339
		0.07243	0.00336
		0.07326	0.0033
		0.07408	0.00328
		0.0749	0.00328
		0.07572	0.00325
		0.07654	0.00322
		0.07736	0.00317
		0.07819	0.00314
		0.07901	0.00311
		0.07983	0.00308
		0.08065	0.00306
		0.08147	0.00302
		0.08229	0.00294
		0.08312	0.00295
		0.08394	0.00293
		0.08476	0.00287
		0.08558	0.00281
		0.0864	0.00278
		0.08722	0.00277
		0.08805	0.00273
		0.08887	0.00271
		0.08969	0.00262
		0.09051	0.00259
		0.09133	0.00263
		0.09215	0.00248
		0.09298	0.00245
		0.0938	0.00242
		0.09462	0.00242
		0.09544	0.00236
		0.09626	0.00235
		0.09708	0.00231
		0.09791	0.00222
		0.09873	0.00223
		0.09955	0.00219
		0.10037	0.00215
		0.10119	0.00204
		0.10201	0.00205
		0.10284	0.00202
		0.10366	0.00196
		0.10448	0.00192
		0.1053	0.00189
		0.10612	0.00194
		0.10694	0.00189
		0.10777	0.00181
		0.10859	0.00172
		0.10941	0.00169
		0.11023	0.00163
		0.11105	0.00168
		0.11188	0.00164
		0.1127	0.00158
		0.11352	0.00149
		0.11434	0.0015
		0.11516	0.00144
		0.11598	0.00142
		0.11681	0.00142
		0.11763	0.00138
		0.11845	0.00136
		0.11927	0.00131
		0.12009	0.00134
		0.12091	0.00133
		0.12174	0.00124
		0.12256	0.00123
		0.12338	0.00119
		0.1242	0.00115
		0.12502	0.00114
		0.12584	0.00119
		0.12667	0.00107
		0.12749	0.00107
		0.12831	0.0011
		0.12913	0.00104
		0.12995	0.000984681
		0.13077	0.00101
		0.1316	0.00102
		0.13242	0.00101
		0.13324	0.000943034
		0.13406	0.00086266
		0.13488	0.000954748
		0.1357	0.000900284
		0.13653	0.000912263
		0.13735	0.000833645
		0.13817	0.000940038
		0.13899	0.000963206
		0.13981	0.000962877
		0.14063	0.000959372
		0.14146	0.000911698
		0.14228	0.000916833
		0.1431	0.000971458
		0.14392	0.000918413
		0.14474	0.000879258
		0.14556	0.000915309
		0.14639	0.000842843
		0.14721	0.0008755
		0.14803	0.000866435
		0.14885	0.000938542
		0.14967	0.00083937
		0.15049	0.000887545
		0.15132	0.000863474
		0.15214	0.000981878
		0.15296	0.000834329
		0.15378	0.00102
		0.1546	0.000940272
		0.15542	0.000884328
		0.15625	0.000968994
		0.15707	0.000924915
		0.15789	0.001
		0.15871	0.000890174
		0.15953	0.000971929
		0.16036	0.000932438
		0.16118	0.000959924
		0.162	0.000950033
		0.16282	0.000957024
		0.16364	0.00101
		0.16446	0.000917708
		0.16529	0.000966336
		0.16611	0.00105
		0.16693	0.000908141
		0.16775	0.00111
		0.16857	0.000930903
		0.16939	0.00111
		0.17022	0.000975293
		0.17104	0.000931177
		0.17186	0.000954894
		0.17268	0.00102
		0.1735	0.001
		0.17432	0.00104
		0.17515	0.000993952
		0.17597	0.00102
		0.17679	0.000945142
		0.17761	0.00106
		0.17843	0.00106
		0.17925	0.00123
		0.18008	0.00104
		0.1809	0.00101
		0.18172	0.00105
		0.18254	0.00105
		0.18336	0.00116
		0.18418	0.000972212
		0.18501	0.000876597
		0.18583	0.00102
		0.18665	0.000980696
		0.18747	0.000988277
		0.18829	0.000935608
		0.18911	0.000749226
		0.18994	0.000934039
		0.19076	0.000966138
		0.19158	0.00111
		0.1924	0.000922112
		0.19322	0.0011
		0.19404	0.000827204
		0.19487	0.0011
		0.19569	0.000950471
		0.19651	0.000941462
		0.19733	0.00101
		0.19815	0.00108
		0.19897	0.00104
		0.1998	0.000936524
		0.20062	0.00094463
		0.20144	0.000950338
		0.20226	0.000972819
		0.20308	0.00106
		0.2039	0.000932116
		0.20473	0.000847928
		0.20555	0.000993739
		0.20637	0.000948873
		0.20719	0.000943121
		0.20801	0.00101
		0.20884	0.00107
		0.20966	0.000915631
		0.21048	0.000842178
		0.2113	0.000914831
		0.21212	0.000852203
		0.21294	0.000824797
		0.21377	0.000945027
		0.21459	0.00095183
		0.21541	0.00104
		0.21623	0.000803258
		0.21705	0.000867779
		0.21787	0.000917544
		0.2187	0.000916895
		0.21952	0.000773434
		0.22034	0.000914677
		0.22116	0.000927367
		0.22198	0.000944111
		0.2228	0.000830475
		0.22363	0.000731652
		0.22445	0.000939546
		0.22527	0.000704362
		0.22609	0.000765728
		0.22691	0.000946352
		0.22773	0.00080177
		0.22856	0.000919941
		0.22938	0.000856575
		0.2302	0.000767325
		0.23102	0.0007237
		0.23184	0.000655747
		0.23266	0.000767032
		0.23349	0.000628588
		0.23431	0.000862497
		0.23513	0.000729777
		0.23595	0.000659718
		0.23677	0.00072878
		0.23759	0.000790851
		0.23842	0.000521829
		0.23924	0.000738342
		0.24006	0.000863856
		0.24088	0.000807102
		0.2417	0.000663054
		0.24252	0.00075402
		0.24335	0.000732542
		0.24417	0.000718409
		0.24499	0.000738247
		0.24581	0.000655585
		0.24663	0.000663007
		0.24745	0.000478218
		0.24828	0.00074588
		0.2491	0.000871814
		0.24992	0.000797614
		0.25074	0.000560177
		0.25156	0.0006632
		0.25238	0.000651607
		0.25321	0.000714244
		0.25403	0.000855039
		0.25485	0.000726124
		0.25567	0.000764142
		0.25649	0.000528271
		0.25732	0.00082767
		0.25814	0.00065037
		0.25896	0.000586107
		0.25978	0.000760563
		0.2606	0.000941944
		0.26142	0.000919862
		0.26225	0.00111
		0.26307	0.000574408
		0.26389	0.000681755
		0.26471	0.000962781
		0.26553	0.000741725
		0.26635	0.000906643
		0.26718	0.00118
		0.268	0.000637797
		0.26882	0.00051163
		0.26964	0.000742325
		0.27046	0.000971414
		0.27128	0.000765366
		0.27211	0.000627151
		0.27293	0.000955717
		0.27375	0.000907512
		0.27457	0.00116
		0.27539	0.000511159
		0.27621	0.000818613
		0.27704	0.000567191
		0.27786	0.000665517
		0.27868	0.000523446
		0.2795	0.000858542
		0.28032	0.000571272
		0.28114	0.000722423
		0.28197	0.000821308
		0.28279	0.000681346
		0.28361	0.00115
		0.28443	0.000783925
		0.28525	0.000790079
		0.28607	0.00106
		0.2869	0.00116
		0.28772	0.000830311
		0.28854	0.000683526
		0.28936	0.000645552
		0.29018	0.000736789
		0.291	0.00129
		0.29183	0.000778406
		0.29265	0.000936946
		0.29347	0.000695026
		0.29429	0.000387132
		0.29511	0.000538216
		0.29593	0.00105
		0.29676	0.000885949
		0.29758	0.00094487
		0.2984	0.00106
		0.29922	0.000696564
		0.30004	0.000624767
		0.30086	0.000868961
		0.30169	0.00096933
		0.30251	0.000900481
		0.30333	0.000589778
		0.30415	0.000984277
		0.30497	0.0008352
		0.3058	0.00134
		0.30662	0.00102
		0.30744	0.00122
		0.30826	0.000333535
		0.30908	0.000792903
		0.3099	0.000974786
		0.31073	0.000735735
		0.31155	0.000439697
		0.31237	0.000647898
		0.31319	0.000944587
		0.31401	0.00079079
		0.31483	0.000746358
		0.31566	0.000884814
		0.31648	0.00112
		0.3173	0.000959474
		0.31812	0.00124
		0.31894	0.000868712
		0.31976	0.0014
		0.32059	0.00134
		0.32141	0.000961764
		0.32223	0.00090957
		0.32305	0.000699221
		0.32387	0.000932488
		0.32469	0.00107
		0.32552	0.00092188
		0.32634	0.00107
		0.32716	0.000802752
		0.32798	0.000734709
		0.3288	0.000442168
		0.32962	0.00143
		0.33045	0.000547078
		0.33127	0.00105
		0.33209	0.00104
		0.33291	0.00117
		0.33373	0.000932215
		0.33455	0.00118
		0.33538	0.00118
		0.3362	0.000830774
		0.33702	0.00122
		0.33784	0.00131
		0.33866	0.000928994
		0.33948	0.00108
		0.34031	0.00116
		0.34113	0.000899538
		0.34195	0.00109
		0.34277	0.000751944
		0.34359	0.00144
		0.34441	0.00129
		0.34524	0.00127
		0.34606	0.00115
		0.34688	0.00106
		0.3477	0.000818461
		0.34852	0.00135
		0.34934	0.00118
		0.35017	0.00134
		0.35099	0.00103
		0.35181	0.00179
		0.35263	0.00138
		0.35345	0.00145
		0.35428	0.00136
		0.3551	0.00119
		0.35592	0.000779076
		0.35674	0.00168
		0.35756	0.000969097
		0.35838	0.00131
		0.35921	0.00125
		0.36003	0.000849021
		0.36085	0.00143
		0.36167	0.00156
		0.36249	0.00137
		0.36331	0.00136
		0.36414	0.00107
		0.36496	0.00116
		0.36578	0.00112
		0.3666	0.00176
		0.36742	0.0015
		0.36824	0.00114
		0.36907	0.00141
		0.36989	0.000949521
		0.37071	0.00117
		0.37153	0.00084063
		0.37235	0.00137
		0.37317	0.00148
		0.374	0.0018
		0.37482	0.00106
		0.37564	0.00148
		0.37646	0.00175
		0.37728	0.002
		0.3781	0.00161
		0.37893	0.00135
		0.37975	0.000784503
		0.38057	0.00105
		0.38139	0.00153
		0.38221	0.0015
		0.38303	0.00162
		0.38386	0.0018
		0.38468	0.00134
		0.3855	0.00142
		0.38632	0.00135
		0.38714	0.00161
		0.38796	0.00119
		0.38879	0.00122
		0.38961	0.00155
		0.39043	0.00147
		0.39125	0.00131
		0.39207	0.00174
		0.39289	0.00156
		0.39372	0.0018
		0.39454	0.00108
		0.39536	0.00145
		0.39618	0.00136
		0.397	0.00202
		0.39782	0.00178
		0.39865	0.00186
		0.39947	0.00139
		0.40029	0.00131
		0.40111	0.00158
		0.40193	0.00125
		0.40276	0.00202
		0.40358	0.00127
		0.4044	0.000953434
		0.40522	0.00145
		0.40604	0.00162
		0.40686	0.00167
		0.40769	0.00126
		0.40851	0.00148
		0.40933	0.00166
		0.41015	0.000556818
		0.41097	0.00159
		0.41179	0.00144
		0.41262	0.00267
		0.41344	0.00114
		0.41426	0.00153
		0.41508	0.00166
		0.4159	0.00177
		0.41672	0.00139
		0.41755	0.00116
		0.41837	0.00214
		0.41919	0.00229
		0.42001	0.00178
		0.42083	0.00146
		0.42165	0.0014
		0.42248	0.00188
		0.4233	0.00205
		0.42412	0.00137
		0.42494	0.00147
		0.42576	0.00154
		0.42658	0.0013
		0.42741	0.00177
		0.42823	0.00152
		0.42905	0.00181
		0.42987	0.00174
		0.43069	0.00203
		0.43151	0.00122
		0.43234	0.00236
		0.43316	0.00132
		0.43398	0.000988778
		0.4348	0.00146
		0.43562	0.00148
		0.43644	0.00198
		0.43727	0.00182
		0.43809	0.00162
		0.43891	0.000920829
		0.43973	0.00189
		0.44055	0.000937427
		0.44137	0.00232
		0.4422	0.00197
		0.44302	0.00198
		0.44384	0.00159
		0.44466	0.00156
		0.44548	0.00118
		0.4463	0.00194
		0.44713	0.0019
		0.44795	0.00192
		0.44877	0.00169
		0.44959	0.00194
		0.45041	0.00133
		0.45124	0.00191
		0.45206	0.00114
		0.45288	0.00176
		0.4537	0.00172
		0.45452	0.000716862
		0.45534	0.0017
		0.45617	0.00134
		0.45699	0.00164
		0.45781	0.00134
		0.45863	0.00144
		0.45945	0.00203
		0.46027	0.000832564
		0.4611	0.00155
		0.46192	0.00183
		0.46274	0.00125
		0.46356	0.00211
		0.46438	0.002
		0.4652	0.0012
		0.46603	0.00153
		0.46685	0.00204
		0.46767	0.000824556
		0.46849	0.00235
		0.46931	0.00135
		0.47013	0.00163
		0.47096	0.00177
		0.47178	0.00123
		0.4726	0.0012
		0.47342	0.00115
		0.47424	0.00164
		0.47506	0.00216
		0.47589	0.001
		0.47671	0.00151
		0.47753	0.00206
		0.47835	0.00144
		0.47917	0.00141
		0.47999	0.00173
		0.48082	0.00162
		0.48164	0.00183
		0.48246	0.00226
		0.48328	0.00221
		0.4841	0.00154
		0.48492	0.0014
		0.48575	0.00175
		0.48657	0.00269
		0.48739	0.00156
		0.48821	0.00143
		0.48903	0.0017
		0.48985	0.00139
		0.49068	0.00272
		0.4915	0.00177
		0.49232	0.000942854
		0.49314	0.00108
		0.49396	0.00296
		0.49478	0.00297
		0.49561	0.00203
		0.49643	0.00134
		0.49725	0.00246
		0.49807	0.00164
		0.49889	0.00096072
		0.49971	0.0024
		0.50054	0.000283111

## Sheet: Fig 1g
		x	y	error	fit
		0
		0.002
		0.004
		0.006
		0.00752	11.7	0.238	11.6
		0.00834	11.4	0.344	11.4
		0.00916	11.2	0.0701	11.2
		0.00998	11.1	0.0641	11.1
		0.0108	10.9	0.0521	10.9
		0.0116	10.7	0.0584	10.7
		0.0125	10.5	0.0512	10.4
		0.0133	10.3	0.0446	10.2
		0.0141	9.97	0.0401	9.98
		0.0149	9.75	0.0455	9.73
		0.0157	9.53	0.0289	9.49
		0.0166	9.19	0.0393	9.23
		0.0174	8.95	0.0313	8.97
		0.0182	8.75	0.0298	8.7
		0.019	8.43	0.0331	8.44
		0.0198	8.2	0.034	8.17
		0.0207	7.93	0.0282	7.89
		0.0215	7.61	0.0263	7.62
		0.0223	7.37	0.0272	7.35
		0.0231	7.11	0.0269	7.08
		0.024	6.84	0.0233	6.81
		0.0248	6.56	0.0249	6.55
		0.0256	6.31	0.0231	6.29
		0.0264	6.01	0.0228	6.03
		0.0272	5.82	0.0216	5.78
		0.0281	5.5	0.0199	5.53
		0.0289	5.29	0.0199	5.29
		0.0297	5.06	0.0186	5.05
		0.0305	4.81	0.017	4.82
		0.0313	4.62	0.0158	4.6
		0.0322	4.37	0.0181	4.39
		0.033	4.16	0.0163	4.18
		0.0338	3.98	0.0133	3.98
		0.0346	3.75	0.013	3.79
		0.0355	3.61	0.0131	3.6
		0.0363	3.42	0.0133	3.43
		0.0371	3.25	0.0138	3.26
		0.0379	3.09	0.0121	3.1
		0.0387	2.93	0.0124	2.95
		0.0396	2.79	0.0102	2.8
		0.0404	2.66	0.0104	2.67
		0.0412	2.51	0.0108	2.54
		0.042	2.4	0.00985	2.41
		0.0429	2.31	0.0098	2.3
		0.0437	2.17	0.0091	2.19
		0.0445	2.09	0.00942	2.09
		0.0453	1.97	0.00778	1.99
		0.0461	1.9	0.00798	1.9
		0.047	1.81	0.00819	1.82
		0.0478	1.75	0.00809	1.74
		0.0486	1.67	0.00792	1.67
		0.0494	1.6	0.00712	1.6
		0.0502	1.53	0.00664	1.53
		0.0511	1.48	0.00685	1.47
		0.0519	1.42	0.00757	1.42
		0.0527	1.37	0.00639	1.36
		0.0535	1.32	0.00613	1.31
		0.0544	1.26	0.00597	1.27
		0.0552	1.23	0.00658	1.22
		0.056	1.18	0.00591	1.18
		0.0568	1.14	0.00614	1.14
		0.0576	1.1	0.00604	1.11
		0.0585	1.08	0.00548	1.07
		0.0593	1.05	0.00524	1.04
		0.0601	1.01	0.00527	1
		0.0609	0.974	0.00525	0.975
		0.0618	0.945	0.00523	0.945
		0.0626	0.921	0.00498	0.917
		0.0634	0.894	0.00471	0.89
		0.0642	0.859	0.00513	0.864
		0.065	0.83	0.00471	0.839
		0.0659	0.816	0.00526	0.814
		0.0667	0.781	0.00473	0.791
		0.0675	0.765	0.00445	0.767
		0.0683	0.742	0.00467	0.745
		0.0691	0.726	0.0043	0.723
		0.07	0.7	0.00445	0.702
		0.0708	0.687	0.00431	0.681
		0.0716	0.66	0.00443	0.66
		0.0724	0.64	0.00428	0.64
		0.0733	0.615	0.00404	0.621
		0.0741	0.598	0.00424	0.602
		0.0749	0.585	0.00408	0.584
		0.0757	0.566	0.00403	0.566
		0.0765	0.549	0.00426	0.548
		0.0774	0.53	0.00426	0.531
		0.0782	0.514	0.00379	0.514
		0.079	0.499	0.00391	0.498
		0.0798	0.483	0.00376	0.483
		0.0807	0.471	0.00386	0.467
		0.0815	0.456	0.0037	0.452
		0.0823	0.434	0.00379	0.438
		0.0831	0.427	0.00345	0.424
		0.0839	0.415	0.00324	0.411
		0.0848	0.4	0.00346	0.398
		0.0856	0.383	0.00337	0.385
		0.0864	0.373	0.00336	0.373
		0.0872	0.364	0.00319	0.361
		0.088	0.352	0.0033	0.349
		0.0889	0.343	0.0033	0.338
		0.0897	0.325	0.00316	0.328
		0.0905	0.316	0.00333	0.317
		0.0913	0.316	0.00309	0.307
		0.0922	0.292	0.0031	0.297
		0.093	0.283	0.00311	0.288
		0.0938	0.275	0.00306	0.278
		0.0946	0.271	0.00304	0.269
		0.0954	0.259	0.00299	0.261
		0.0963	0.254	0.00279	0.252
		0.0971	0.246	0.00288	0.244
		0.0979	0.232	0.00276	0.236
		0.0987	0.229	0.003	0.228
		0.0995	0.221	0.00272	0.22
		0.1	0.213	0.00268	0.213
		0.101	0.2	0.00282	0.205
		0.102	0.197	0.00279	0.198
		0.103	0.191	0.00269	0.191
		0.104	0.183	0.0027	0.184
		0.104	0.176	0.00271	0.178
		0.105	0.171	0.00263	0.171
		0.106	0.172	0.00257	0.165
		0.107	0.166	0.00276	0.159
		0.108	0.156	0.00243	0.153
		0.109	0.146	0.00232	0.147
		0.109	0.141	0.00256	0.141
		0.11	0.134	0.0025	0.136
		0.111	0.136	0.00247	0.131
		0.112	0.131	0.0025	0.126
		0.113	0.124	0.00255	0.121
		0.114	0.116	0.00245	0.116
		0.114	0.114	0.00236	0.111
		0.115	0.109	0.00225	0.107
		0.116	0.106	0.00238	0.103
		0.117	0.104	0.00245	0.0989
		0.118	0.0996	0.00248	0.0951
		0.118	0.0972	0.00218	0.0915
		0.119	0.092	0.00228	0.0881
		0.12	0.0929	0.00222	0.0848
		0.121	0.0913	0.00227	0.0817
		0.122	0.0836	0.00247	0.0788
		0.123	0.0817	0.00235	0.0761
		0.123	0.0779	0.00231	0.0736
		0.124	0.0749	0.0022	0.0712
		0.125	0.073	0.00222	0.0689
		0.126	0.0751	0.00227	0.0669
		0.127	0.0667	0.00209	0.0649
		0.127	0.0658	0.00216	0.0631
		0.128	0.067	0.00206	0.0615
		0.129	0.0623	0.0022	0.0599
		0.13	0.0583	0.00208	0.0585
		0.131	0.0588	0.00208	0.0572
		0.132	0.0591	0.00215	0.056
		0.132	0.0576	0.00202	0.0549
		0.133	0.0531	0.00209	0.0538
		0.134	0.048	0.00215	0.0529
		0.135	0.0525	0.00215	0.052
		0.136	0.0489	0.00208	0.0512
		0.137	0.0489	0.00212	0.0504
		0.137	0.0442	0.00188	0.0497
		0.138	0.0492	0.00199	0.0491
		0.139	0.0499	0.00204	0.0485
		0.14	0.0493	0.00201	0.0479
		0.141	0.0485	0.00215	0.0474
		0.141	0.0456	0.00206	0.0469
		0.142	0.0453	0.00208	0.0464
		0.143	0.0474	0.00192	0.046
		0.144	0.0443	0.002	0.0455
		0.145	0.042	0.00192	0.0451
		0.146	0.0432	0.00205	0.0447
		0.146	0.0393	0.00194	0.0443
		0.147	0.0404	0.00202	0.044
		0.148	0.0395	0.00198	0.0436
		0.149	0.0424	0.00198	0.0433
		0.15	0.0375	0.00192	0.0429
		0.15	0.0392	0.00192	0.0426
		0.151	0.0377	0.00192	0.0423
		0.152	0.0424	0.00191	0.042
		0.153	0.0357	0.00205	0.0417
		0.154	0.043	0.00206	0.0414
		0.155	0.0393	0.00196	0.0411
		0.155	0.0366	0.00203	0.0409
		0.156	0.0397	0.00186	0.0406
		0.157	0.0375	0.00197	0.0403
		0.158	0.0402	0.00192	0.0401
		0.159	0.0353	0.00204	0.0399
		0.16	0.0382	0.00197	0.0396
		0.16	0.0363	0.00201	0.0394
		0.161	0.0369	0.00194	0.0392
		0.162	0.0362	0.00197	0.039
		0.163	0.0361	0.00199	0.0388
		0.164	0.0377	0.00203	0.0386
		0.164	0.0339	0.00207	0.0384
		0.165	0.0354	0.00193	0.0382
		0.166	0.0382	0.00208	0.038
		0.167	0.0326	0.00199	0.0378
		0.168	0.0395	0.00195	0.0376
		0.169	0.0328	0.00194	0.0375
		0.169	0.0387	0.00208	0.0373
		0.17	0.0337	0.00206	0.0371
		0.171	0.0318	0.00199	0.0369
		0.172	0.0323	0.00198	0.0367
		0.173	0.0341	0.00203	0.0365
		0.174	0.0332	0.00201	0.0363
		0.174	0.0343	0.00207	0.0361
		0.175	0.0324	0.00197	0.0358
		0.176	0.0328	0.002	0.0356
		0.177	0.0302	0.00204	0.0353
		0.178	0.0337	0.0021	0.0351
		0.178	0.0334	0.00203	0.0348
		0.179	0.0383	0.00205	0.0345
		0.18	0.032	0.00213	0.0343
		0.181	0.0309	0.0021	0.034
		0.182	0.0318	0.00211	0.0336
		0.183	0.0314	0.00204	0.0333
		0.183	0.0344	0.00209	0.033
		0.184	0.0287	0.00211	0.0326
		0.185	0.0256	0.00203	0.0323
		0.186	0.0296	0.00216	0.0319
		0.187	0.0282	0.0021	0.0316
		0.187	0.0281	0.00211	0.0312
		0.188	0.0264	0.00215	0.0308
		0.189	0.021	0.00209	0.0304
		0.19	0.0259	0.00222	0.03
		0.191	0.0266	0.00213	0.0296
		0.192	0.0301	0.0022	0.0292
		0.192	0.0249	0.00222	0.0288
		0.193	0.0295	0.00213	0.0284
		0.194	0.022	0.00209	0.028
		0.195	0.0289	0.00221	0.0275
		0.196	0.0248	0.00202	0.0271
		0.197	0.0244	0.00203	0.0267
		0.197	0.0258	0.00218	0.0263
		0.198	0.0275	0.00226	0.0259
		0.199	0.0263	0.00214	0.0255
		0.2	0.0235	0.0022	0.0251
		0.201	0.0235	0.00203	0.0247
		0.201	0.0234	0.00212	0.0243
		0.202	0.0238	0.00216	0.0239
		0.203	0.0256	0.0022	0.0235
		0.204	0.0224	0.00218	0.0231
		0.205	0.0202	0.00225	0.0228
		0.206	0.0235	0.00215	0.0224
		0.206	0.0223	0.00229	0.0221
		0.207	0.022	0.00205	0.0217
		0.208	0.0233	0.00209	0.0214
		0.209	0.0244	0.00204	0.021
		0.21	0.0208	0.0022	0.0207
		0.21	0.019	0.00223	0.0204
		0.211	0.0205	0.00209	0.0201
		0.212	0.0189	0.00212	0.0198
		0.213	0.0182	0.00214	0.0195
		0.214	0.0207	0.00212	0.0192
		0.215	0.0207	0.00213	0.0189
		0.215	0.0224	0.00218	0.0186
		0.216	0.0172	0.00214	0.0184
		0.217	0.0184	0.00212	0.0181
		0.218	0.0193	0.00231	0.0178
		0.219	0.0192	0.00218	0.0176
		0.22	0.016	0.00207	0.0174
		0.22	0.0188	0.00224	0.0171
		0.221	0.019	0.00206	0.0169
		0.222	0.0192	0.00217	0.0167
		0.223	0.0167	0.0023	0.0164
		0.224	0.0146	0.00217	0.0162
		0.224	0.0187	0.0021	0.016
		0.225	0.0139	0.00214	0.0158
		0.226	0.015	0.00223	0.0156
		0.227	0.0184	0.00225	0.0154
		0.228	0.0155	0.00212	0.0153
		0.229	0.0176	0.00223	0.0151
		0.229	0.0163	0.00213	0.0149
		0.23	0.0145	0.00222	0.0147
		0.231	0.0136	0.00222	0.0146
		0.232	0.0122	0.00214	0.0144
		0.233	0.0142	0.00221	0.0142
		0.233	0.0115	0.00224	0.0141
		0.234	0.0157	0.00212	0.0139
		0.235	0.0132	0.00222	0.0138
		0.236	0.0119	0.00221	0.0136
		0.237	0.013	0.00217	0.0135
		0.238	0.014	0.00199	0.0133
		0.238	0.00918	0.00219	0.0132
		0.239	0.0129	0.00214	0.013
		0.24	0.015	0.00214	0.0129
		0.241	0.0139	0.00227	0.0128
		0.242	0.0114	0.00227	0.0126
		0.243	0.0128	0.00212	0.0125
		0.243	0.0124	0.00211	0.0124
		0.244	0.012	0.00211	0.0123
		0.245	0.0123	0.00224	0.0121
		0.246	0.0108	0.00214	0.012
		0.247	0.0109	0.00218	0.0119
		0.247	0.00781	0.00225	0.0118
		0.248	0.0121	0.00209	0.0117
		0.249	0.014	0.00213	0.0115
		0.25	0.0128	0.00217	0.0114
		0.251	0.00891	0.00215	0.0113
		0.252	0.0105	0.00224	0.0112
		0.252	0.0102	0.00227	0.0111
		0.253	0.0111	0.00222	0.011
		0.254	0.0133	0.00218	0.0109
		0.255	0.0112	0.00208	0.0108
		0.256	0.0117	0.00212	0.0106
		0.256	0.00803	0.00225	0.0105
		0.257	0.0125	0.00221	0.0104
		0.258	0.00976	0.00218	0.0103
		0.259	0.00874	0.00211	0.0102
		0.26	0.0113	0.00228	0.0101
		0.261	0.0139	0.00218	0.01
		0.261	0.0135	0.00233	0.00995
		0.262	0.0161	0.0022	0.00985
		0.263	0.0083	0.00215	0.00976
		0.264	0.00979	0.00213	0.00967
		0.265	0.0137	0.00226	0.00958
		0.266	0.0105	0.00215	0.0095
		0.266	0.0128	0.00218	0.00941
		0.267	0.0165	0.00219	0.00933
		0.268	0.00888	0.0022	0.00925
		0.269	0.00708	0.00229	0.00917
		0.27	0.0102	0.00225	0.0091
		0.27	0.0133	0.00227	0.00902
		0.271	0.0104	0.00216	0.00895
		0.272	0.00847	0.0022	0.00888
		0.273	0.0128	0.0022	0.00881
		0.274	0.0121	0.00223	0.00875
		0.275	0.0154	0.00222	0.00868
		0.275	0.00674	0.00222	0.00862
		0.276	0.0107	0.00235	0.00856
		0.277	0.00739	0.00221	0.0085
		0.278	0.00862	0.00223	0.00845
		0.279	0.00674	0.00221	0.00839
		0.28	0.011	0.00216	0.00834
		0.28	0.00727	0.00214	0.00829
		0.281	0.00914	0.00227	0.00825
		0.282	0.0103	0.0022	0.0082
		0.283	0.00852	0.00223	0.00815
		0.284	0.0143	0.00217	0.00811
		0.284	0.00969	0.00225	0.00807
		0.285	0.00971	0.0022	0.00803
		0.286	0.0129	0.00222	0.008
		0.287	0.0141	0.00211	0.00796
		0.288	0.01	0.00207	0.00793
		0.289	0.00821	0.00208	0.0079
		0.289	0.00771	0.00221	0.00787
		0.29	0.00875	0.00219	0.00784
		0.291	0.0152	0.00223	0.00781
		0.292	0.00914	0.00217	0.00779
		0.293	0.0109	0.00223	0.00776
		0.293	0.00807	0.00222	0.00774
		0.294	0.00447	0.00217	0.00772
		0.295	0.00618	0.00216	0.0077
		0.296	0.012	0.00201	0.00769
		0.297	0.0101	0.00212	0.00767
		0.298	0.0107	0.00215	0.00766
		0.298	0.0119	0.00213	0.00764

## Sheet: Fig 2a
		20	30	40	50	60	70	80	90
	260	-0.20296	-0.14616	-0.24583	-0.18572	-0.05593	-0.03764	-0.07717	-0.00258
	259.9	-0.2061	-0.16055	-0.2181	-0.18683	-0.09279	-0.0131	-0.05537	-0.02255
	259.8	-0.1828	-0.1534	-0.23145	-0.15988	-0.10467	-0.01281	-0.0516	-0.03499
	259.7	-0.14004	-0.14946	-0.24332	-0.12737	-0.10841	-0.01761	-0.08627	-0.05601
	259.6	-0.13964	-0.14936	-0.27063	-0.15309	-0.11887	-0.02468	-0.05755	-0.08375
	259.5	-0.15254	-0.13948	-0.2615	-0.15164	-0.1308	-0.01075	-0.06927	-0.10044
	259.4	-0.13645	-0.12573	-0.2406	-0.16422	-0.15802	8.49315e-05	-0.0545	-0.11325
	259.3	-0.16594	-0.17389	-0.20679	-0.16966	-0.12636	0.0108	-0.03769	-0.11306
	259.2	-0.16396	-0.13154	-0.13813	-0.18323	-0.15889	0.00754	-0.03658	-0.11819
	259.1	-0.18423	-0.14792	-0.13972	-0.21392	-0.14019	-0.01377	-0.04817	-0.192
	259	-0.19362	-0.17797	-0.14922	-0.21197	-0.12377	-0.02668	-0.05736	-0.18518
	258.9	-0.16251	-0.18436	-0.17688	-0.19353	-0.14686	-0.05573	-0.06479	-0.21171
	258.8	-0.19699	-0.19704	-0.15885	-0.18929	-0.16301	-0.10958	-0.02691	-0.21314
	258.7	-0.20023	-0.19882	-0.1975	-0.18019	-0.19435	-0.08959	-0.03511	-0.16863
	258.6	-0.15885	-0.21179	-0.21389	-0.16321	-0.18348	-0.10811	-0.05765	-0.16051
	258.5	-0.18027	-0.20205	-0.18887	-0.16742	-0.19727	-0.15603	-0.07526	-0.15489
	258.4	-0.18674	-0.15227	-0.17996	-0.1523	-0.15604	-0.10295	-0.07162	-0.07522
	258.3	-0.2128	-0.18945	-0.24016	-0.12667	-0.17572	-0.08134	-0.07941	-0.09201
	258.2	-0.202	-0.20732	-0.19905	-0.08889	-0.15459	-0.07675	-0.0669	-0.07945
	258.1	-0.1986	-0.20611	-0.20438	-0.08606	-0.18456	-0.11744	-0.04156	-0.08317
	258	-0.17531	-0.16552	-0.21865	-0.08934	-0.218	-0.11689	-0.07313	-0.07741
	257.9	-0.17414	-0.20275	-0.23719	-0.07518	-0.15607	-0.12849	-0.10085	-0.07626
	257.8	-0.17582	-0.20662	-0.22691	-0.06799	-0.18177	-0.13153	-0.11954	-0.06092
	257.7	-0.12403	-0.1361	-0.18489	-0.06421	-0.15301	-0.08675	-0.11439	-0.02607
	257.6	-0.14492	-0.1835	-0.19662	-0.07437	-0.10977	-0.12709	-0.10215	-0.02338
	257.5	-0.13923	-0.16163	-0.18892	-0.08293	-0.09606	-0.05604	-0.10254	-0.02287
	257.4	-0.12606	-0.15795	-0.17439	-0.11343	-0.08493	-0.07489	-0.13796	-0.05281
	257.3	-0.1301	-0.1474	-0.16111	-0.13341	-0.03655	-0.03957	-0.12899	-0.0419
	257.2	-0.12678	-0.14184	-0.21332	-0.12833	-0.08152	-0.04318	-0.11853	-0.03622
	257.1	-0.12551	-0.17864	-0.17359	-0.12679	-0.06093	-0.00499	-0.15176	-0.04561
	257	-0.17838	-0.17052	-0.16631	-0.10838	-0.12837	-0.09528	-0.20438	-0.03385
	256.9	-0.132	-0.19066	-0.19273	-0.16688	-0.12204	-0.09008	-0.20552	-0.07691
	256.8	-0.15455	-0.16584	-0.2115	-0.19938	-0.11714	-0.07959	-0.23744	-0.11375
	256.7	-0.17721	-0.17686	-0.20171	-0.18813	-0.09838	-0.02808	-0.23145	-0.09388
	256.6	-0.15102	-0.15513	-0.20484	-0.23025	-0.1044	-0.04513	-0.24067	-0.06774
	256.5	-0.1613	-0.14571	-0.20191	-0.22015	-0.1394	-0.03084	-0.22032	-0.05862
	256.4	-0.17464	-0.13911	-0.2158	-0.24858	-0.13554	-0.03451	-0.17881	-0.04987
	256.3	-0.19917	-0.17247	-0.18857	-0.25758	-0.14779	0.00199	-0.16428	-0.06308
	256.2	-0.18715	-0.14567	-0.18386	-0.25657	-0.16625	-0.074	-0.18238	-0.06902
	256.1	-0.19053	-0.16436	-0.19288	-0.2473	-0.13949	-0.07995	-0.16348	-0.09161
	256	-0.21705	-0.16436	-0.19049	-0.21719	-0.17907	-0.12544	-0.17755	-0.1076
	255.9	-0.20322	-0.17831	-0.21327	-0.24247	-0.14231	-0.08306	-0.18631	-0.14067
	255.8	-0.19965	-0.16791	-0.23445	-0.25406	-0.13977	-0.1205	-0.15399	-0.1489
	255.7	-0.15901	-0.19547	-0.20572	-0.25195	-0.15601	-0.16088	-0.11956	-0.12155
	255.6	-0.18692	-0.21047	-0.16115	-0.23743	-0.17599	-0.19088	-0.0768	-0.09361
	255.5	-0.20418	-0.23835	-0.14828	-0.19422	-0.16441	-0.19697	-0.02777	-0.08697
	255.4	-0.23221	-0.23975	-0.16329	-0.21256	-0.11466	-0.18325	-0.02923	-0.11998
	255.3	-0.22781	-0.24199	-0.18746	-0.18987	-0.11608	-0.16685	0.00104	-0.14954
	255.2	-0.21897	-0.23239	-0.18383	-0.17512	-0.12862	-0.1515	-0.02023	-0.15888
	255.1	-0.22214	-0.24376	-0.21872	-0.17504	-0.10422	-0.16565	-0.0333	-0.13509
	255	-0.16648	-0.26254	-0.23802	-0.17168	-0.10317	-0.18276	-0.05517	-0.18331
	254.9	-0.18475	-0.24887	-0.23362	-0.14308	-0.0544	-0.1776	-0.11534	-0.17939
	254.8	-0.19477	-0.27131	-0.22059	-0.13936	-0.08447	-0.14382	-0.16502	-0.1696
	254.7	-0.18558	-0.25356	-0.17593	-0.08371	-0.06502	-0.14348	-0.17901	-0.15379
	254.6	-0.19743	-0.22345	-0.19354	-0.09961	-0.09159	-0.14318	-0.16248	-0.13973
	254.5	-0.20181	-0.20986	-0.21165	-0.07323	-0.09693	-0.13962	-0.14354	-0.12387
	254.4	-0.23474	-0.20418	-0.21623	-0.06927	-0.09784	-0.10824	-0.12517	-0.14409
	254.3	-0.24565	-0.18715	-0.25399	-0.09717	-0.01358	-0.05697	-0.11199	-0.16796
	254.2	-0.199	-0.2007	-0.29826	-0.09816	0.02065	-0.0134	-0.15062	-0.12796
	254.1	-0.18664	-0.16976	-0.2924	-0.13458	-0.04117	-0.06508	-0.17574	-0.08624
	254	-0.18713	-0.18527	-0.3017	-0.14704	-0.09108	-0.13157	-0.17185	-0.11323
	253.9	-0.18713	-0.19838	-0.24201	-0.155	-0.10898	-0.11931	-0.17887	-0.14491
	253.8	-0.19622	-0.17907	-0.23589	-0.1785	-0.11762	-0.0872	-0.1821	-0.12618
	253.7	-0.19505	-0.17399	-0.24101	-0.17235	-0.16467	-0.11746	-0.13157	-0.19156
	253.6	-0.22075	-0.1551	-0.2711	-0.19889	-0.18955	-0.08442	-0.06703	-0.18337
	253.5	-0.23868	-0.16367	-0.29139	-0.19549	-0.19465	-0.10488	-0.06803	-0.17745
	253.4	-0.31473	-0.18365	-0.27522	-0.14871	-0.16981	-0.08331	-0.0681	-0.19483
	253.3	-0.28702	-0.19899	-0.25899	-0.18898	-0.17793	-0.12602	-0.08966	-0.20387
	253.2	-0.31137	-0.14824	-0.21233	-0.21977	-0.16679	-0.11164	-0.13964	-0.22171
	253.1	-0.2839	-0.15574	-0.20654	-0.25115	-0.13148	-0.13064	-0.13591	-0.20449
	253	-0.32715	-0.11451	-0.16739	-0.22152	-0.15946	-0.14992	-0.17505	-0.19493
	252.9	-0.35237	-0.1391	-0.16088	-0.21189	-0.18273	-0.1873	-0.21738	-0.18985
	252.8	-0.37006	-0.17887	-0.19157	-0.14564	-0.19193	-0.16312	-0.17508	-0.20522
	252.7	-0.40786	-0.18507	-0.16317	-0.17833	-0.15573	-0.11736	-0.18468	-0.23746
	252.6	-0.45037	-0.22514	-0.18579	-0.14244	-0.15269	-0.08283	-0.18665	-0.20369
	252.5	-0.48829	-0.29756	-0.17565	-0.14514	-0.22171	-0.12112	-0.17679	-0.17364
	252.4	-0.48745	-0.25427	-0.21565	-0.18186	-0.24969	-0.07808	-0.20172	-0.16702
	252.3	-0.4937	-0.22914	-0.1655	-0.20418	-0.24899	-0.11541	-0.18103	-0.21565
	252.2	-0.45308	-0.23628	-0.15504	-0.13937	-0.24999	-0.13301	-0.18741	-0.22604
	252.1	-0.43485	-0.25667	-0.14507	-0.15979	-0.2109	-0.16666	-0.16745	-0.20977
	252	-0.37657	-0.26445	-0.19457	-0.21345	-0.23291	-0.17	-0.18483	-0.18315
	251.9	-0.37924	-0.34094	-0.21137	-0.18666	-0.25168	-0.17235	-0.18503	-0.18721
	251.8	-0.36295	-0.37628	-0.19789	-0.18824	-0.30015	-0.16381	-0.18965	-0.20833
	251.7	-0.37862	-0.37645	-0.2034	-0.21103	-0.28249	-0.19373	-0.14949	-0.2275
	251.6	-0.35243	-0.33502	-0.26532	-0.22101	-0.25627	-0.17472	-0.15255	-0.1963
	251.5	-0.35418	-0.33411	-0.25197	-0.22632	-0.23329	-0.20159	-0.15024	-0.21995
	251.4	-0.33214	-0.34395	-0.22806	-0.23341	-0.21505	-0.19372	-0.15761	-0.22822
	251.3	-0.29752	-0.34934	-0.24103	-0.23572	-0.22831	-0.22346	-0.14116	-0.25599
	251.2	-0.27396	-0.29275	-0.22194	-0.23773	-0.12739	-0.24949	-0.15984	-0.23735
	251.1	-0.30741	-0.30029	-0.19908	-0.22259	-0.11292	-0.2469	-0.15029	-0.24057
	251	-0.28632	-0.28373	-0.22131	-0.20505	-0.09339	-0.28131	-0.16669	-0.22505
	250.9	-0.28394	-0.30913	-0.26219	-0.15541	-0.04259	-0.26774	-0.16332	-0.18317
	250.8	-0.32282	-0.33015	-0.26099	-0.19734	-0.08615	-0.2489	-0.17173	-0.21597
	250.7	-0.36236	-0.3424	-0.25301	-0.20893	-0.07693	-0.21447	-0.20598	-0.28096
	250.6	-0.38607	-0.28201	-0.21621	-0.211	-0.06374	-0.20066	-0.16098	-0.3214
	250.5	-0.37277	-0.2972	-0.20202	-0.19388	-0.01388	-0.22999	-0.13202	-0.32686
	250.4	-0.3968	-0.29255	-0.23838	-0.1409	-0.03426	-0.20392	-0.13612	-0.34513
	250.3	-0.36524	-0.30352	-0.23164	-0.16398	-0.09639	-0.22438	-0.11864	-0.42978
	250.2	-0.34628	-0.27884	-0.28187	-0.17736	-0.11117	-0.24076	-0.11472	-0.44483
	250.1	-0.33913	-0.25321	-0.28495	-0.20536	-0.11664	-0.24795	-0.13778	-0.43125
	250	-0.33032	-0.23701	-0.29429	-0.20822	-0.09734	-0.2521	-0.15106	-0.41156
	249.9	-0.29311	-0.17541	-0.27623	-0.23811	-0.1239	-0.25284	-0.19649	-0.42327
	249.8	-0.26233	-0.23164	-0.3176	-0.24138	-0.15476	-0.25735	-0.19042	-0.4038
	249.7	-0.22683	-0.24528	-0.30938	-0.23113	-0.15254	-0.22774	-0.23846	-0.43213
	249.6	-0.25905	-0.24232	-0.28828	-0.27874	-0.16465	-0.23365	-0.29803	-0.42031
	249.5	-0.23191	-0.23201	-0.27507	-0.279	-0.20067	-0.27489	-0.25019	-0.42083
	249.4	-0.2388	-0.26619	-0.28084	-0.26509	-0.21911	-0.32652	-0.23817	-0.43913
	249.3	-0.22622	-0.27556	-0.30154	-0.28417	-0.25998	-0.30952	-0.31205	-0.35128
	249.2	-0.17124	-0.2331	-0.30885	-0.32564	-0.2274	-0.32686	-0.36316	-0.32893
	249.1	-0.12875	-0.2585	-0.35424	-0.30829	-0.16505	-0.29019	-0.40332	-0.35201
	249	-0.11247	-0.24779	-0.38214	-0.28415	-0.18703	-0.29949	-0.41562	-0.35679
	248.9	-0.1121	-0.27742	-0.34389	-0.27087	-0.20853	-0.24754	-0.44904	-0.35225
	248.8	-0.13406	-0.30972	-0.34144	-0.29046	-0.19779	-0.26334	-0.41487	-0.32784
	248.7	-0.17822	-0.27283	-0.33969	-0.34519	-0.23369	-0.30451	-0.43179	-0.34856
	248.6	-0.18607	-0.25325	-0.32624	-0.34426	-0.21191	-0.30937	-0.42718	-0.35289
	248.5	-0.1568	-0.23836	-0.30401	-0.33335	-0.231	-0.35088	-0.41242	-0.37489
	248.4	-0.23796	-0.21986	-0.30943	-0.3822	-0.26464	-0.34103	-0.39071	-0.36232
	248.3	-0.2601	-0.18157	-0.28029	-0.38138	-0.23117	-0.34187	-0.35211	-0.31528
	248.2	-0.26447	-0.17754	-0.28941	-0.38353	-0.17548	-0.32655	-0.33855	-0.27259
	248.1	-0.20571	-0.17926	-0.32822	-0.30666	-0.12329	-0.30664	-0.39536	-0.25185
	248	-0.22259	-0.20131	-0.35944	-0.34014	-0.06113	-0.32225	-0.37913	-0.29885
	247.9	-0.26469	-0.18545	-0.28971	-0.32269	-0.11026	-0.2826	-0.40613	-0.28694
	247.8	-0.32099	-0.18694	-0.25972	-0.36152	-0.18505	-0.31083	-0.36836	-0.31161
	247.7	-0.3691	-0.2151	-0.26333	-0.39811	-0.16862	-0.27398	-0.38814	-0.24202
	247.6	-0.40689	-0.24465	-0.22865	-0.42332	-0.176	-0.32332	-0.38892	-0.25078
	247.5	-0.41687	-0.21273	-0.18101	-0.40774	-0.21404	-0.33137	-0.35373	-0.23216
	247.4	-0.38023	-0.21399	-0.19086	-0.39375	-0.28571	-0.29494	-0.39481	-0.28056
	247.3	-0.46501	-0.27411	-0.26834	-0.385	-0.33144	-0.29633	-0.35769	-0.26067
	247.2	-0.49162	-0.28565	-0.27828	-0.42609	-0.32738	-0.26176	-0.35424	-0.28418
	247.1	-0.49765	-0.30741	-0.27795	-0.41945	-0.32546	-0.23463	-0.33905	-0.30398
	247	-0.52597	-0.34191	-0.32877	-0.40639	-0.33569	-0.24262	-0.30782	-0.33979
	246.9	-0.51272	-0.37158	-0.33638	-0.38369	-0.36169	-0.26663	-0.41662	-0.39976
	246.8	-0.54881	-0.36147	-0.36905	-0.40355	-0.36103	-0.27246	-0.4234	-0.39605
	246.7	-0.58594	-0.3278	-0.35952	-0.47745	-0.4057	-0.27017	-0.42082	-0.45352
	246.6	-0.6162	-0.28025	-0.36506	-0.49638	-0.44119	-0.27404	-0.43624	-0.4104
	246.5	-0.62071	-0.30174	-0.37011	-0.50679	-0.42267	-0.30104	-0.45939	-0.4102
	246.4	-0.62134	-0.27618	-0.39765	-0.4841	-0.43782	-0.31026	-0.46519	-0.41835
	246.3	-0.61493	-0.25667	-0.38492	-0.46747	-0.47235	-0.32623	-0.45905	-0.42758
	246.2	-0.62838	-0.25102	-0.39134	-0.47773	-0.43759	-0.32368	-0.48691	-0.47091
	246.1	-0.62738	-0.27042	-0.48915	-0.51353	-0.40822	-0.35452	-0.51602	-0.52539
	246	-0.66427	-0.26913	-0.47992	-0.50288	-0.31584	-0.32991	-0.5011	-0.51967
	245.9	-0.63041	-0.35598	-0.48111	-0.51997	-0.30977	-0.3337	-0.55561	-0.53049
	245.8	-0.59646	-0.33886	-0.46608	-0.49535	-0.28562	-0.32013	-0.55674	-0.47735
	245.7	-0.59401	-0.40846	-0.44752	-0.54633	-0.33445	-0.29832	-0.58454	-0.52485
	245.6	-0.56933	-0.443	-0.46072	-0.5316	-0.27127	-0.28102	-0.53487	-0.523
	245.5	-0.53716	-0.45387	-0.46764	-0.62007	-0.29481	-0.30977	-0.54963	-0.44632
	245.4	-0.52606	-0.46283	-0.47902	-0.64592	-0.31419	-0.257	-0.54024	-0.47795
	245.3	-0.56177	-0.5116	-0.50429	-0.73449	-0.35064	-0.29613	-0.55234	-0.50063
	245.2	-0.61388	-0.59492	-0.56158	-0.69883	-0.31094	-0.29991	-0.53481	-0.52754
	245.1	-0.62238	-0.61995	-0.59697	-0.72841	-0.3435	-0.2532	-0.54464	-0.51207
	245	-0.59963	-0.65414	-0.65097	-0.823	-0.32562	-0.28668	-0.5449	-0.5622
	244.9	-0.58931	-0.62766	-0.67659	-0.84092	-0.33776	-0.27509	-0.5423	-0.51516
	244.8	-0.58332	-0.58602	-0.56323	-0.7878	-0.3631	-0.28652	-0.56431	-0.54022
	244.7	-0.54804	-0.55029	-0.59504	-0.81526	-0.44028	-0.34536	-0.56086	-0.55599
	244.6	-0.50703	-0.5428	-0.5984	-0.80365	-0.46589	-0.37158	-0.52519	-0.62279
	244.5	-0.50277	-0.6198	-0.61647	-0.77504	-0.50827	-0.41589	-0.54568	-0.67677
	244.4	-0.52383	-0.56316	-0.70161	-0.7417	-0.46219	-0.49394	-0.58122	-0.64288
	244.3	-0.56022	-0.57536	-0.76979	-0.80539	-0.49525	-0.52279	-0.62576	-0.69574
	244.2	-0.63944	-0.59478	-0.80009	-0.78724	-0.51797	-0.50554	-0.64399	-0.74423
	244.1	-0.71665	-0.63888	-0.79212	-0.74026	-0.53069	-0.53413	-0.71309	-0.7666
	244	-0.68551	-0.58268	-0.78803	-0.68525	-0.53017	-0.56021	-0.66654	-0.74441
	243.9	-0.65771	-0.56717	-0.83231	-0.76632	-0.54018	-0.56843	-0.65946	-0.75814
	243.8	-0.65731	-0.58544	-0.79018	-0.71816	-0.56301	-0.65248	-0.67596	-0.76664
	243.7	-0.65939	-0.54666	-0.79819	-0.70297	-0.59376	-0.66967	-0.67152	-0.84857
	243.6	-0.70135	-0.6699	-0.80441	-0.70045	-0.64023	-0.67175	-0.70278	-0.81651
	243.5	-0.72478	-0.72245	-0.89892	-0.73404	-0.62405	-0.61766	-0.71067	-0.86915
	243.4	-0.78454	-0.80557	-0.92016	-0.75039	-0.59211	-0.6241	-0.68037	-0.8122
	243.3	-0.84148	-0.8243	-0.934	-0.7669	-0.57668	-0.6767	-0.7335	-0.87079
	243.2	-0.90702	-0.78529	-0.95707	-0.81414	-0.55647	-0.65466	-0.74849	-0.80039
	243.1	-0.86846	-0.78383	-1.00137	-0.89308	-0.60872	-0.63872	-0.771	-0.80288
	243	-0.90655	-0.81063	-0.96632	-0.87124	-0.6021	-0.69227	-0.73733	-0.79596
	242.9	-0.91704	-0.85114	-0.92791	-0.86083	-0.61052	-0.69033	-0.73013	-0.8164
	242.8	-0.87251	-0.87376	-0.93296	-0.8605	-0.61644	-0.76936	-0.72884	-0.87061
	242.7	-0.86484	-0.93618	-0.93195	-0.87223	-0.60171	-0.79991	-0.67908	-0.86741
	242.6	-0.89	-0.98252	-0.93896	-0.87202	-0.6137	-0.80006	-0.68977	-0.89386
	242.5	-0.96048	-1.02019	-0.94654	-0.91138	-0.58896	-0.74314	-0.69819	-0.86066
	242.4	-1.04992	-1.07946	-0.98467	-0.94208	-0.56288	-0.76002	-0.68317	-0.86397
	242.3	-1.05173	-1.09553	-1.00307	-0.96302	-0.55825	-0.77389	-0.70119	-0.82061
	242.2	-1.03274	-1.06484	-1.00596	-0.9753	-0.57336	-0.75561	-0.74285	-0.84583
	242.1	-1.00567	-1.09392	-1.02052	-0.96816	-0.63829	-0.80039	-0.73102	-0.89412
	242	-1.02474	-1.14817	-1.08834	-0.97523	-0.63054	-0.82556	-0.72104	-0.84531
	241.9	-1.05857	-1.1753	-1.12383	-0.98459	-0.59135	-0.8475	-0.76717	-0.88974
	241.8	-1.12205	-1.26361	-1.09483	-1.01136	-0.57879	-0.88037	-0.75124	-0.89233
	241.7	-1.11839	-1.24635	-1.14587	-0.99925	-0.64171	-0.85481	-0.76416	-0.91484
	241.6	-1.12334	-1.25929	-1.17997	-1.04535	-0.65951	-0.92197	-0.85462	-0.93025
	241.5	-1.14325	-1.22792	-1.25627	-1.1357	-0.67499	-0.86367	-0.83568	-0.88674
	241.4	-1.19428	-1.20159	-1.33358	-1.16665	-0.76199	-0.82995	-0.87175	-0.88966
	241.3	-1.24274	-1.22774	-1.3128	-1.16852	-0.72389	-0.86647	-0.94267	-0.94993
	241.2	-1.20042	-1.22796	-1.35482	-1.13819	-0.75833	-0.87267	-0.92223	-0.94642
	241.1	-1.24446	-1.23691	-1.38875	-1.17312	-0.76806	-0.93743	-1.0194	-0.99661
	241	-1.30463	-1.22622	-1.44922	-1.13196	-0.74289	-0.97329	-1.03961	-1.04013
	240.9	-1.33825	-1.23325	-1.42706	-1.19878	-0.76192	-1.02669	-1.10734	-1.03625
	240.8	-1.33417	-1.2642	-1.43897	-1.2358	-0.78653	-1.0631	-1.09191	-1.05808
	240.7	-1.36481	-1.26064	-1.47218	-1.34334	-0.89989	-1.00251	-1.12705	-1.04176
	240.6	-1.40426	-1.29332	-1.48009	-1.38589	-0.90395	-1.04517	-1.14832	-1.10379
	240.5	-1.40006	-1.27806	-1.44349	-1.34412	-0.85647	-1.09316	-1.16877	-1.13241
	240.4	-1.42792	-1.31283	-1.51843	-1.4263	-0.84358	-1.0859	-1.15599	-1.15069
	240.3	-1.43455	-1.33045	-1.49853	-1.47114	-0.84176	-1.10921	-1.17972	-1.22192
	240.2	-1.44358	-1.31555	-1.47982	-1.43972	-0.88838	-1.10818	-1.17872	-1.28577
	240.1	-1.41677	-1.3707	-1.51884	-1.39182	-0.80731	-1.16349	-1.16	-1.29618
	240	-1.48915	-1.41884	-1.55959	-1.43745	-0.8588	-1.14052	-1.10835	-1.27504
	239.9	-1.54251	-1.43899	-1.56909	-1.51218	-0.86485	-1.13952	-1.09859	-1.2619
	239.8	-1.61007	-1.4589	-1.58921	-1.5888	-0.93687	-1.12127	-1.11755	-1.29101
	239.7	-1.63724	-1.56117	-1.61539	-1.65811	-0.95783	-1.15456	-1.1232	-1.32504
	239.6	-1.70189	-1.63813	-1.65167	-1.68537	-0.96859	-1.17254	-1.06061	-1.38123
	239.5	-1.84417	-1.63814	-1.63751	-1.74532	-0.97312	-1.14247	-1.07874	-1.36888
	239.4	-1.9044	-1.67558	-1.6603	-1.72753	-1.00616	-1.23448	-1.01601	-1.40348
	239.3	-1.86391	-1.65008	-1.6993	-1.75205	-1.01691	-1.22004	-1.02629	-1.45113
	239.2	-1.90992	-1.70301	-1.70932	-1.79798	-1.09754	-1.23942	-0.99088	-1.47292
	239.1	-1.99781	-1.8481	-1.7441	-1.80453	-1.11134	-1.19517	-1.0058	-1.46886
	239	-2.01469	-1.97865	-1.92952	-1.82995	-1.10764	-1.18364	-0.97953	-1.45748
	238.9	-2.07531	-2.03924	-1.93698	-1.92508	-1.17933	-1.13256	-0.95624	-1.43643
	238.8	-2.11267	-2.10165	-2.01407	-1.99606	-1.22351	-1.14334	-0.99748	-1.47067
	238.7	-2.15472	-2.17608	-2.03297	-2.04642	-1.24613	-1.1515	-1.07332	-1.50453
	238.6	-2.15857	-2.17108	-2.02582	-2.09679	-1.26519	-1.1658	-1.05266	-1.53126
	238.5	-2.148	-2.2282	-2.11635	-2.11483	-1.30848	-1.22456	-1.11108	-1.51874
	238.4	-2.20097	-2.27714	-2.20541	-2.11476	-1.34973	-1.26523	-1.11389	-1.60636
	238.3	-2.23302	-2.26188	-2.2217	-2.12239	-1.38278	-1.25659	-1.18715	-1.62164
	238.2	-2.22099	-2.23845	-2.31729	-2.1709	-1.35084	-1.31192	-1.19911	-1.62665
	238.1	-2.2321	-2.29518	-2.34691	-2.17629	-1.34551	-1.27221	-1.24467	-1.63848
	238	-2.22708	-2.41574	-2.37843	-2.17658	-1.33935	-1.32164	-1.32588	-1.64419
	237.9	-2.29654	-2.42145	-2.46734	-2.17532	-1.3194	-1.25531	-1.36084	-1.58759
	237.8	-2.34504	-2.43467	-2.44661	-2.221	-1.36482	-1.35052	-1.43148	-1.61108
	237.7	-2.43609	-2.40303	-2.37483	-2.23729	-1.38362	-1.35527	-1.50125	-1.66324
	237.6	-2.49682	-2.47006	-2.36626	-2.24402	-1.40136	-1.42822	-1.59677	-1.74182
	237.5	-2.49693	-2.45941	-2.4062	-2.20268	-1.43555	-1.48856	-1.61864	-1.69789
	237.4	-2.59568	-2.52206	-2.45424	-2.21479	-1.46866	-1.49159	-1.54915	-1.77854
	237.3	-2.60097	-2.54216	-2.46117	-2.22504	-1.53262	-1.54487	-1.58313	-1.84585
	237.2	-2.60402	-2.63112	-2.52274	-2.28975	-1.55131	-1.56045	-1.6457	-1.83553
	237.1	-2.73161	-2.65513	-2.48484	-2.3354	-1.54554	-1.57984	-1.60157	-1.78189
	237	-2.76651	-2.7044	-2.49489	-2.37538	-1.53551	-1.55527	-1.58154	-1.83452
	236.9	-2.78848	-2.75042	-2.48604	-2.43126	-1.56499	-1.56834	-1.63402	-1.84173
	236.8	-2.85534	-2.80358	-2.52611	-2.45028	-1.616	-1.55193	-1.65686	-1.84465
	236.7	-2.95983	-2.86689	-2.65568	-2.46624	-1.57429	-1.54477	-1.70311	-1.77528
	236.6	-3.04176	-2.90668	-2.65552	-2.48205	-1.63016	-1.58764	-1.68788	-1.79087
	236.5	-3.06566	-2.92163	-2.70724	-2.64462	-1.65467	-1.57455	-1.74918	-1.8264
	236.4	-3.07411	-3.01514	-2.82447	-2.62991	-1.65843	-1.64654	-1.66153	-1.80572
	236.3	-3.04446	-3.10496	-2.96093	-2.72901	-1.73972	-1.64538	-1.66922	-1.83158
	236.2	-3.14952	-3.11275	-2.99653	-2.76054	-1.79086	-1.68046	-1.60247	-1.84456
	236.1	-3.23801	-3.25247	-3.0983	-2.87488	-1.73739	-1.62052	-1.62314	-1.88045
	236	-3.32466	-3.25547	-3.17658	-2.88317	-1.75141	-1.66864	-1.72738	-1.87286
	235.9	-3.3561	-3.28536	-3.2461	-2.92702	-1.75832	-1.63981	-1.73409	-1.90995
	235.8	-3.39147	-3.33477	-3.3511	-3.00981	-1.75713	-1.61	-1.75519	-1.91631
	235.7	-3.47119	-3.30424	-3.36719	-3.03616	-1.79631	-1.69286	-1.79824	-1.92312
	235.6	-3.56939	-3.31216	-3.4792	-3.08403	-1.86431	-1.72258	-1.79752	-1.94897
	235.5	-3.61366	-3.30893	-3.54545	-3.15485	-1.88731	-1.76053	-1.83465	-2.05995
	235.4	-3.57235	-3.29994	-3.59975	-3.2133	-1.98171	-1.85136	-1.88573	-2.17116
	235.3	-3.6594	-3.36885	-3.70544	-3.28762	-1.9402	-1.89253	-1.97648	-2.21983
	235.2	-3.72641	-3.49837	-3.75298	-3.2889	-2.0128	-1.89611	-1.96067	-2.28234
	235.1	-3.76386	-3.53173	-3.7956	-3.34295	-2.01609	-1.87435	-2.04488	-2.30868
	235	-3.83091	-3.54955	-3.78122	-3.39856	-2.00233	-1.85338	-2.14823	-2.27919
	234.9	-3.8244	-3.68112	-3.83304	-3.42792	-1.96808	-1.84957	-2.27476	-2.31258
	234.8	-3.86265	-3.7458	-3.82173	-3.48035	-2.02509	-1.90191	-2.32151	-2.31774
	234.7	-3.88573	-3.80333	-3.93413	-3.5649	-2.06126	-1.90075	-2.26754	-2.33364
	234.6	-3.91552	-3.84065	-3.99007	-3.61877	-2.11154	-1.92086	-2.34873	-2.35705
	234.5	-3.9775	-3.95912	-4.02983	-3.67887	-2.15497	-1.94331	-2.38124	-2.37921
	234.4	-4.05971	-4.09101	-4.06711	-3.74261	-2.19234	-2.00248	-2.47454	-2.41406
	234.3	-4.07516	-4.16192	-4.11296	-3.76581	-2.10063	-1.99141	-2.50397	-2.48567
	234.2	-4.10993	-4.33802	-4.23483	-3.83841	-2.11051	-2.00544	-2.5259	-2.40103
	234.1	-4.29506	-4.52112	-4.2633	-3.88878	-2.11809	-2.06345	-2.57185	-2.37215
	234	-4.40445	-4.56165	-4.36368	-3.98617	-2.2796	-2.01785	-2.54395	-2.40917
	233.9	-4.4516	-4.59156	-4.39912	-3.98886	-2.22867	-2.09896	-2.52695	-2.43338
	233.8	-4.46952	-4.6175	-4.49107	-3.94796	-2.25204	-2.13173	-2.64146	-2.53946
	233.7	-4.57737	-4.74159	-4.62115	-3.98746	-2.15183	-2.22498	-2.59598	-2.52848
	233.6	-4.6378	-4.76478	-4.72409	-4.03452	-2.23087	-2.19327	-2.52496	-2.55098
	233.5	-4.74154	-4.76754	-4.78397	-4.09006	-2.24787	-2.23653	-2.56897	-2.57159
	233.4	-4.84119	-4.8312	-4.85455	-4.18574	-2.24295	-2.29391	-2.75047	-2.60571
	233.3	-4.98143	-4.89297	-4.90086	-4.26216	-2.26098	-2.37585	-2.74723	-2.6441
	233.2	-5.09494	-4.93221	-4.98018	-4.2964	-2.33825	-2.36189	-2.80953	-2.63841
	233.1	-5.14087	-5.055	-5.06577	-4.32724	-2.31578	-2.42434	-2.78433	-2.74635
	233	-5.24196	-5.11763	-5.18315	-4.38746	-2.35731	-2.40498	-2.8735	-2.74236
	232.9	-5.32204	-5.20734	-5.26565	-4.48253	-2.38446	-2.4688	-2.91102	-2.76862
	232.8	-5.458	-5.23245	-5.35905	-4.57213	-2.47815	-2.40502	-2.85415	-2.81328
	232.7	-5.4539	-5.29801	-5.34646	-4.60542	-2.42653	-2.51369	-2.82834	-2.82845
	232.6	-5.52955	-5.43349	-5.4898	-4.68747	-2.55696	-2.60525	-2.82353	-2.93647
	232.5	-5.70203	-5.51228	-5.4763	-4.90042	-2.56979	-2.72343	-2.8916	-2.92042
	232.4	-5.83442	-5.53849	-5.5105	-4.91816	-2.64638	-2.76831	-2.90553	-2.98785
	232.3	-5.90687	-5.65725	-5.58598	-5.03029	-2.68223	-2.86033	-2.97491	-2.97209
	232.2	-5.92945	-5.67272	-5.61304	-5.08735	-2.67176	-2.86745	-2.96108	-2.95918
	232.1	-5.97773	-5.748	-5.6634	-5.12769	-2.68962	-2.88128	-3.00414	-3.02577
	232	-6.06811	-5.90046	-5.71928	-5.08031	-2.68793	-2.8818	-3.06456	-3.00314
	231.9	-6.1061	-5.96184	-5.83462	-5.15788	-2.70969	-2.84472	-3.09633	-3.00912
	231.8	-6.15696	-5.97453	-5.88736	-5.21627	-2.71647	-2.92468	-3.07278	-3.09146
	231.7	-6.15875	-6.01571	-5.88663	-5.24535	-2.73215	-2.9512	-3.08569	-3.17418
	231.6	-6.23157	-6.1305	-5.92513	-5.25647	-2.80063	-2.89046	-3.14477	-3.2144
	231.5	-6.20132	-6.23828	-5.90996	-5.30257	-2.87827	-2.89764	-3.12336	-3.244
	231.4	-6.24451	-6.25593	-5.96083	-5.34571	-2.85342	-3.03824	-3.16423	-3.2371
	231.3	-6.39059	-6.34839	-6.03817	-5.42164	-2.86928	-3.01742	-3.23676	-3.24658
	231.2	-6.46813	-6.34985	-6.07921	-5.45471	-2.93491	-3.01466	-3.30596	-3.23908
	231.1	-6.48119	-6.31093	-6.15179	-5.47268	-2.95188	-2.98082	-3.28506	-3.2025
	231	-6.61509	-6.41668	-6.15968	-5.51899	-3.04294	-2.92385	-3.21782	-3.20217
	230.9	-6.66766	-6.5048	-6.29438	-5.62552	-3.11615	-2.94175	-3.31147	-3.26019
	230.8	-6.72934	-6.56977	-6.36419	-5.67565	-3.11192	-2.96708	-3.29355	-3.31871
	230.7	-6.81292	-6.6564	-6.4256	-5.6673	-3.17515	-3.05526	-3.33677	-3.38431
	230.6	-6.79782	-6.69293	-6.52652	-5.7074	-3.26481	-3.1039	-3.34705	-3.39425
	230.5	-6.80984	-6.7786	-6.54607	-5.79888	-3.30529	-3.17632	-3.37882	-3.46019
	230.4	-6.84909	-6.8682	-6.65013	-5.85786	-3.41844	-3.28689	-3.33615	-3.53299
	230.3	-6.9062	-6.95262	-6.7655	-5.84806	-3.51815	-3.26748	-3.44216	-3.52523
	230.2	-7.02446	-6.97942	-6.8111	-5.87173	-3.553	-3.2958	-3.46675	-3.54672
	230.1	-7.05986	-6.98015	-6.87636	-5.95129	-3.49447	-3.32522	-3.51337	-3.58135
	230	-7.07589	-6.98089	-6.9519	-5.98653	-3.53298	-3.39628	-3.50924	-3.63063
	229.9	-7.12556	-7.09062	-7.04877	-6.02207	-3.55404	-3.5013	-3.54675	-3.77352
	229.8	-7.1977	-7.29064	-7.12269	-6.16029	-3.52917	-3.50577	-3.6014	-3.76801
	229.7	-7.2809	-7.38497	-7.13088	-6.20003	-3.57211	-3.52576	-3.681	-3.80993
	229.6	-7.34886	-7.38482	-7.20054	-6.24404	-3.56131	-3.57868	-3.72477	-3.89016
	229.5	-7.38737	-7.47088	-7.24945	-6.33611	-3.65214	-3.58219	-3.65756	-3.84796
	229.4	-7.39293	-7.57545	-7.31794	-6.43755	-3.70982	-3.54275	-3.71623	-3.89913
	229.3	-7.47402	-7.73221	-7.37733	-6.51066	-3.69216	-3.59118	-3.72335	-3.97858
	229.2	-7.56515	-7.81388	-7.43864	-6.57079	-3.72597	-3.57326	-3.67148	-3.94354
	229.1	-7.73205	-7.80895	-7.44989	-6.69241	-3.75557	-3.65459	-3.71185	-4.0161
	229	-7.78738	-7.85185	-7.47192	-6.78441	-3.70303	-3.73027	-3.6815	-3.93085
	228.9	-7.85687	-7.92189	-7.5575	-6.9651	-3.69831	-3.84809	-3.67372	-3.98433
	228.8	-7.99339	-8.03339	-7.62109	-7.05819	-3.72599	-3.76472	-3.72949	-4.07929
	228.7	-8.12524	-8.12954	-7.72429	-7.07332	-3.75999	-3.85593	-3.82534	-4.0586
	228.6	-8.19074	-8.15608	-7.78561	-7.14934	-3.86678	-3.84939	-3.81674	-4.03177
	228.5	-8.24211	-8.08071	-7.87086	-7.18505	-3.8811	-3.8081	-3.81554	-4.043
	228.4	-8.2748	-8.14014	-8.00678	-7.27895	-4.01553	-3.86969	-3.86084	-4.10095
	228.3	-8.2937	-8.324	-8.05697	-7.33484	-4.09257	-3.98167	-3.94419	-4.00321
	228.2	-8.36265	-8.28697	-8.06063	-7.42318	-4.14987	-3.9812	-4.06308	-4.09863
	228.1	-8.4376	-8.2729	-8.19247	-7.41249	-4.1549	-4.03766	-4.14027	-4.16554
	228	-8.52781	-8.27813	-8.18475	-7.62018	-4.16719	-4.07877	-4.12052	-4.22794
	227.9	-8.52414	-8.31956	-8.16952	-7.55997	-4.21257	-4.12115	-4.2152	-4.21972
	227.8	-8.52478	-8.38994	-8.33008	-7.53906	-4.31638	-4.10261	-4.24163	-4.24966
	227.7	-8.56392	-8.38373	-8.28488	-7.54396	-4.27952	-4.07789	-4.18708	-4.32788
	227.6	-8.62366	-8.46336	-8.27452	-7.55604	-4.34923	-4.0114	-4.31568	-4.2951
	227.5	-8.52796	-8.43451	-8.37808	-7.53633	-4.36917	-4.14215	-4.34972	-4.30993
	227.4	-8.63382	-8.50065	-8.37045	-7.45917	-4.40307	-4.20648	-4.44264	-4.30185
	227.3	-8.74077	-8.60326	-8.3037	-7.53221	-4.41184	-4.17612	-4.50593	-4.31902
	227.2	-8.81226	-8.63655	-8.41407	-7.50572	-4.42837	-4.22939	-4.56117	-4.39469
	227.1	-8.92706	-8.70272	-8.36777	-7.52455	-4.41432	-4.28841	-4.63332	-4.50931
	227	-8.94537	-8.70129	-8.46615	-7.48091	-4.46304	-4.36456	-4.70696	-4.6299
	226.9	-9.02301	-8.78259	-8.49288	-7.5001	-4.50633	-4.50772	-4.77289	-4.66482
	226.8	-9.04434	-8.76774	-8.45324	-7.57043	-4.51495	-4.53476	-4.81353	-4.68462
	226.7	-9.10524	-8.81825	-8.5627	-7.49506	-4.55633	-4.54955	-4.87578	-4.59401
	226.6	-9.19511	-8.86694	-8.65926	-7.6466	-4.56585	-4.64704	-4.90059	-4.64949
	226.5	-9.2603	-8.93514	-8.66368	-7.6695	-4.55918	-4.69462	-4.98597	-4.64994
	226.4	-9.35105	-8.93367	-8.7142	-7.78622	-4.65561	-4.75149	-5.1329	-4.66994
	226.3	-9.33801	-9.03767	-8.78962	-7.76803	-4.68328	-4.75726	-5.11935	-4.8011
	226.2	-9.47421	-9.09295	-8.81791	-7.83405	-4.74094	-4.74775	-5.15584	-4.78749
	226.1	-9.51486	-9.01497	-8.88871	-7.8857	-4.85355	-4.8219	-5.10095	-4.85676
	226	-9.49625	-9.04467	-8.8109	-7.87407	-4.90923	-4.93875	-5.19425	-4.77115
	225.9	-9.50371	-8.98747	-8.925	-7.96907	-4.95982	-4.97215	-5.1685	-4.86651
	225.8	-9.57637	-9.00876	-8.97975	-8.01036	-4.95421	-4.94315	-5.15516	-4.87397
	225.7	-9.46212	-9.01209	-9.01089	-8.07434	-4.94456	-4.89062	-5.07228	-4.92986
	225.6	-9.56606	-9.08922	-9.00731	-8.0068	-4.86042	-4.9133	-5.1226	-4.94105
	225.5	-9.54927	-9.05161	-9.00107	-7.95893	-4.90485	-4.92271	-5.054	-5.03693
	225.4	-9.49505	-9.11246	-9.0194	-8.04733	-4.97027	-4.93704	-5.05144	-5.1455
	225.3	-9.50548	-9.10611	-8.9885	-8.02784	-4.94422	-4.96187	-5.07777	-5.22983
	225.2	-9.54288	-9.07297	-9.0301	-8.03653	-5.01118	-4.9483	-5.11384	-5.22538
	225.1	-9.54027	-9.17915	-9.04807	-7.93634	-5.01289	-5.04854	-5.05565	-5.27605
	225	-9.54823	-9.15319	-9.07234	-7.89789	-4.98342	-5.07251	-5.1604	-5.41076
	224.9	-9.51348	-9.19687	-8.96038	-7.95653	-4.92932	-5.21116	-5.25452	-5.4437
	224.8	-9.43283	-9.24335	-8.98618	-7.98969	-4.98631	-5.21326	-5.39815	-5.49859
	224.7	-9.47012	-9.23414	-9.12228	-8.06769	-4.85383	-5.16347	-5.43717	-5.46722
	224.6	-9.46123	-9.22513	-9.08603	-8.05677	-4.88855	-5.16352	-5.48392	-5.51081
	224.5	-9.46441	-9.38385	-9.0729	-8.15622	-4.97071	-5.24052	-5.51207	-5.49753
	224.4	-9.48046	-9.43306	-8.96986	-8.07518	-4.93408	-5.21046	-5.57116	-5.49416
	224.3	-9.52782	-9.39674	-9.06977	-8.11559	-4.93883	-5.34672	-5.67361	-5.54472
	224.2	-9.44728	-9.3676	-9.11374	-8.20497	-5.09296	-5.29284	-5.59327	-5.56644
	224.1	-9.49755	-9.41535	-9.06598	-8.25443	-5.05084	-5.40283	-5.69316	-5.53173
	224	-9.50982	-9.44696	-9.16717	-8.18826	-4.98779	-5.52124	-5.71821	-5.53359
	223.9	-9.44377	-9.4663	-9.13638	-8.20472	-5.14007	-5.52208	-5.75612	-5.5668
	223.8	-9.42142	-9.51765	-9.14146	-8.20985	-5.10491	-5.4376	-5.73526	-5.58122
	223.7	-9.38404	-9.51938	-9.18768	-8.3277	-5.18232	-5.43479	-5.742	-5.46747
	223.6	-9.4335	-9.50485	-9.19259	-8.24739	-5.29246	-5.41849	-5.71393	-5.51396
	223.5	-9.48129	-9.49999	-9.21536	-8.28618	-5.40225	-5.38127	-5.66066	-5.48753
	223.4	-9.47358	-9.52355	-9.25884	-8.33288	-5.4666	-5.41818	-5.62489	-5.57218
	223.3	-9.55345	-9.62349	-9.26157	-8.38056	-5.53801	-5.55055	-5.62101	-5.64832
	223.2	-9.51264	-9.63769	-9.26536	-8.30288	-5.51642	-5.61106	-5.64134	-5.76105
	223.1	-9.55533	-9.65383	-9.30803	-8.34558	-5.53306	-5.67496	-5.76981	-5.78752
	223	-9.47397	-9.69221	-9.26249	-8.39355	-5.59399	-5.64368	-5.77026	-5.81801
	222.9	-9.55734	-9.75879	-9.33342	-8.35272	-5.54504	-5.6511	-5.83775	-5.90118
	222.8	-9.58484	-9.80795	-9.4208	-8.37517	-5.65122	-5.68337	-5.85065	-5.90339
	222.7	-9.56859	-9.83081	-9.31395	-8.43889	-5.76293	-5.64646	-5.86634	-5.79885
	222.6	-9.59029	-9.87804	-9.35484	-8.45032	-5.70632	-5.71591	-5.84657	-5.82281
	222.5	-9.64966	-9.87494	-9.29915	-8.4911	-5.7538	-5.79729	-5.84328	-5.87007
	222.4	-9.66025	-9.87462	-9.25635	-8.61229	-5.7459	-5.89796	-5.92325	-6.04091
	222.3	-9.74171	-9.99195	-9.39206	-8.62968	-5.77496	-5.93169	-5.97195	-5.95229
	222.2	-9.63733	-9.98464	-9.36106	-8.67347	-5.82636	-5.94009	-6.04012	-6.03491
	222.1	-9.67659	-10.0141	-9.45791	-8.52477	-5.82644	-5.95637	-6.05135	-6.02482
	222	-9.64121	-9.93551	-9.44408	-8.39272	-5.86759	-5.93888	-6.08154	-5.99024
	221.9	-9.48497	-9.9832	-9.44681	-8.49438	-5.90765	-5.92009	-6.11113	-5.93543
	221.8	-9.44162	-10.0087	-9.46845	-8.48993	-5.9955	-5.91782	-6.04453	-5.85734
	221.7	-9.46646	-10.0261	-9.48975	-8.43493	-6.14916	-5.90196	-5.91791	-5.99801
	221.6	-9.47802	-10.035	-9.47666	-8.35985	-6.1193	-5.97338	-6.12586	-6.00951
	221.5	-9.49268	-10.021	-9.43188	-8.44145	-6.09953	-6.06441	-6.27212	-6.03395
	221.4	-9.43635	-9.9186	-9.46583	-8.45372	-6.06627	-6.13036	-6.35458	-6.25611
	221.3	-9.44279	-9.87718	-9.50584	-8.44036	-6.05499	-6.16514	-6.32183	-6.28681
	221.2	-9.50444	-9.8722	-9.54015	-8.44841	-5.98984	-6.20692	-6.39947	-6.37414
	221.1	-9.57948	-9.82329	-9.64767	-8.40851	-6.04237	-6.18035	-6.4632	-6.39918
	221	-9.61741	-9.70631	-9.54862	-8.38348	-6.09824	-6.22968	-6.57386	-6.57251
	220.9	-9.63113	-9.64756	-9.54644	-8.4841	-6.04079	-6.19949	-6.43588	-6.60661
	220.8	-9.69621	-9.70869	-9.38411	-8.54894	-6.05625	-6.25553	-6.45557	-6.60334
	220.7	-9.73079	-9.81186	-9.35976	-8.70393	-6.07316	-6.20871	-6.48333	-6.75075
	220.6	-9.78585	-9.67847	-9.34699	-8.68819	-6.05905	-6.31444	-6.49346	-6.73068
	220.5	-9.91876	-9.66601	-9.31736	-8.60348	-5.9361	-6.33568	-6.44595	-6.81459
	220.4	-9.95068	-9.62262	-9.29267	-8.76213	-5.97212	-6.56088	-6.4848	-6.73866
	220.3	-10.0035	-9.5357	-9.20644	-8.81472	-5.9447	-6.55143	-6.30643	-6.78684
	220.2	-10.021	-9.42351	-9.2821	-8.81345	-6.00542	-6.35842	-6.19479	-6.70736
	220.1	-9.95284	-9.39516	-9.36706	-8.77982	-5.89524	-6.49744	-6.17547	-6.78241
	220	-9.91353	-9.40725	-9.40711	-8.70198	-5.96812	-6.5445	-6.24098	-6.76576
	219.9	-9.92108	-9.5051	-9.44037	-8.66894	-6.11174	-6.43673	-6.30067	-6.72164
	219.8	-9.85694	-9.60083	-9.24982	-8.66652	-6.14401	-6.49101	-6.30667	-6.67118
	219.7	-9.82069	-9.61262	-9.27625	-8.59924	-6.1718	-6.43768	-6.33493	-6.62529
	219.6	-9.74977	-9.67005	-9.26081	-8.4939	-6.17112	-6.45949	-6.33945	-6.79608
	219.5	-9.80326	-9.6002	-9.17385	-8.53925	-6.16961	-6.417	-6.30685	-6.78574
	219.4	-9.78158	-9.59122	-9.14546	-8.4016	-6.09828	-6.41994	-6.2823	-6.67925
	219.3	-9.72268	-9.68155	-9.21627	-8.3995	-6.04747	-6.3794	-6.38774	-6.748
	219.2	-9.64992	-9.69307	-9.29186	-8.37102	-6.16966	-6.44278	-6.48488	-6.72708
	219.1	-9.63821	-9.68191	-9.28002	-8.27229	-6.20575	-6.37485	-6.49845	-6.68863
	219	-9.6234	-9.68554	-9.31621	-8.37394	-6.22657	-6.43122	-6.65439	-6.57118
	218.9	-9.55758	-9.71967	-9.37671	-8.40144	-6.25177	-6.48349	-6.69086	-6.61893
	218.8	-9.59071	-9.71311	-9.33775	-8.28538	-6.27267	-6.43	-6.76693	-6.52589
	218.7	-9.58115	-9.72312	-9.31793	-8.31734	-6.34259	-6.43596	-6.69796	-6.52558
	218.6	-9.6635	-9.68142	-9.21683	-8.28775	-6.18234	-6.41742	-6.7186	-6.58717
	218.5	-9.66195	-9.62328	-9.12759	-8.21685	-6.13495	-6.43175	-6.70588	-6.63036
	218.4	-9.6535	-9.55319	-9.27599	-8.21875	-6.05748	-6.43277	-6.70868	-6.66138
	218.3	-9.64118	-9.57503	-9.30309	-8.23951	-6.10558	-6.42845	-6.72347	-6.63638
	218.2	-9.7217	-9.63402	-9.31773	-8.23782	-6.1896	-6.46353	-6.75968	-6.51866
	218.1	-9.83584	-9.71271	-9.41931	-8.27408	-6.10927	-6.49719	-6.91755	-6.51362
	218	-9.89727	-9.63122	-9.53855	-8.34528	-6.0915	-6.5634	-7.00594	-6.49111
	217.9	-9.81974	-9.55912	-9.44384	-8.3016	-6.1369	-6.59969	-6.87698	-6.56026
	217.8	-9.86376	-9.54921	-9.41882	-8.29296	-6.16992	-6.61923	-7.0731	-6.65232
	217.7	-9.8714	-9.46378	-9.45137	-8.4035	-6.16876	-6.53652	-7.1584	-6.76826
	217.6	-9.97307	-9.39773	-9.40427	-8.30878	-6.28653	-6.5724	-7.2749	-6.95498
	217.5	-9.90062	-9.35732	-9.31621	-8.37507	-6.39815	-6.55735	-7.27978	-7.14435
	217.4	-9.89959	-9.20448	-9.50125	-8.41597	-6.29319	-6.6073	-7.24791	-7.18076
	217.3	-9.90972	-9.15802	-9.5525	-8.42775	-6.47639	-6.55632	-7.30182	-7.18276
	217.2	-9.83649	-9.13782	-9.57396	-8.60142	-6.46892	-6.56661	-7.25237	-7.04851
	217.1	-9.94437	-9.07006	-9.55855	-8.5993	-6.45297	-6.4545	-7.26699	-7.00283
	217	-9.86038	-9.01556	-9.60372	-8.69967	-6.35469	-6.5306	-7.30805	-6.97289
	216.9	-9.72152	-8.9963	-9.55393	-8.75551	-6.40526	-6.63339	-7.23512	-7.12659
	216.8	-9.69864	-8.99542	-9.53442	-8.60225	-6.42416	-6.625	-7.24113	-7.01917
	216.7	-9.60009	-9.07493	-9.43746	-8.58629	-6.46588	-6.64296	-7.28605	-6.94506
	216.6	-9.64464	-9.0973	-9.41862	-8.68432	-6.49984	-6.58593	-7.19822	-6.91001
	216.5	-9.55611	-9.11443	-9.52038	-8.64299	-6.47606	-6.46068	-7.15671	-6.88988
	216.4	-9.61976	-9.2254	-9.52347	-8.51621	-6.4754	-6.49781	-7.10838	-6.90639
	216.3	-9.55316	-9.3214	-9.50414	-8.60811	-6.48266	-6.44041	-7.06508	-6.81894
	216.2	-9.57807	-9.26285	-9.41541	-8.54806	-6.47268	-6.46454	-7.10773	-6.84697
	216.1	-9.61921	-9.28452	-9.49846	-8.55529	-6.36012	-6.47454	-7.13892	-6.72943
	216	-9.58517	-9.44591	-9.3683	-8.59323	-6.39192	-6.42824	-7.10804	-6.8069
	215.9	-9.55221	-9.43322	-9.37626	-8.63003	-6.31374	-6.5079	-7.04513	-6.86083
	215.8	-9.54532	-9.50506	-9.47538	-8.47494	-6.29406	-6.54979	-7.03837	-6.86643
	215.7	-9.52893	-9.57966	-9.30888	-8.51874	-6.23395	-6.57557	-7.05697	-6.97326
	215.6	-9.51515	-9.62681	-9.24597	-8.46067	-6.32712	-6.67214	-7.09725	-7.00684
	215.5	-9.65659	-9.6917	-9.20828	-8.3976	-6.38386	-6.61495	-7.08003	-7.05887
	215.4	-9.58598	-9.67089	-9.19278	-8.47535	-6.35996	-6.67662	-7.08723	-7.03555
	215.3	-9.57384	-9.7064	-9.17293	-8.57437	-6.48069	-6.69131	-6.9699	-7.19621
	215.2	-9.53805	-9.59243	-9.15343	-8.53627	-6.41728	-6.81213	-6.94279	-7.33121
	215.1	-9.64077	-9.56048	-9.20434	-8.64347	-6.2847	-6.97707	-6.95841	-7.30995
	215	-9.56049	-9.63943	-9.24318	-8.73121	-6.21734	-7.09925	-6.95128	-7.30683
	214.9	-9.53319	-9.5554	-9.03619	-8.65168	-6.30639	-7.16264	-7.17607	-7.32661
	214.8	-9.62728	-9.60418	-9.03719	-8.5594	-6.34389	-7.13756	-7.20901	-7.27702
	214.7	-9.60373	-9.56302	-8.92614	-8.52264	-6.56462	-7.10476	-7.06931	-7.22178
	214.6	-9.6957	-9.64898	-8.7661	-8.48293	-6.48064	-7.07709	-7.03933	-7.13399
	214.5	-9.55012	-9.71819	-8.76572	-8.5581	-6.42334	-6.96235	-6.99623	-7.16566
	214.4	-9.50191	-9.72235	-8.67171	-8.41696	-6.44686	-7.06389	-7.01302	-7.28461
	214.3	-9.53119	-9.71049	-8.63854	-8.48148	-6.46827	-7.15904	-6.96558	-7.30231
	214.2	-9.48879	-9.63115	-8.7307	-8.29782	-6.44668	-7.07325	-6.92235	-7.25893
	214.1	-9.57098	-9.56241	-8.78581	-8.33385	-6.49702	-6.86072	-7.0399	-7.35808
	214	-9.56676	-9.58897	-8.79708	-8.2906	-6.39065	-6.84485	-7.13469	-7.27679
	213.9	-9.62861	-9.64803	-8.71604	-8.26777	-6.44548	-6.78438	-7.19861	-7.29136
	213.8	-9.64252	-9.66628	-8.71484	-8.14021	-6.48632	-6.61474	-7.19759	-7.24606
	213.7	-9.65371	-9.69657	-8.69767	-8.0906	-6.40212	-6.60588	-7.27864	-7.25532
	213.6	-9.6847	-9.80066	-8.7134	-8.25581	-6.47668	-6.44638	-7.11293	-7.24308
	213.5	-9.57325	-9.88114	-8.8123	-8.35704	-6.32937	-6.43528	-6.98837	-7.2471
	213.4	-9.60108	-9.96145	-8.85519	-8.41727	-6.2457	-6.52449	-7.12497	-7.2516
	213.3	-9.62792	-9.95668	-9.01252	-8.2712	-6.28588	-6.63511	-7.11016	-7.24724
	213.2	-9.61815	-9.65162	-8.95609	-8.38155	-6.39964	-6.67997	-7.27772	-7.27311
	213.1	-9.71593	-9.74502	-8.92653	-8.42733	-6.45225	-6.77348	-7.32072	-7.28641
	213	-9.75271	-9.6996	-8.87563	-8.48886	-6.30685	-6.76158	-7.29538	-7.27097
	212.9	-9.80317	-9.69591	-8.83239	-8.62148	-6.41081	-6.62359	-7.36919	-7.30868
	212.8	-9.7732	-9.68056	-8.76119	-8.60135	-6.40128	-6.58584	-7.36086	-7.19103
	212.7	-9.76092	-9.68756	-8.73332	-8.61466	-6.40417	-6.70896	-7.24445	-7.13356
	212.6	-9.79105	-9.69798	-8.83368	-8.44397	-6.4262	-6.51875	-7.12459	-7.07517
	212.5	-9.63046	-9.72876	-8.89677	-8.57847	-6.32658	-6.44046	-7.16384	-6.94708
	212.4	-9.63785	-9.59541	-8.93996	-8.54518	-6.34842	-6.505	-7.10474	-7.0003
	212.3	-9.70965	-9.5618	-8.93213	-8.62075	-6.16995	-6.63978	-6.9741	-7.09738
	212.2	-9.78576	-9.53773	-9.00112	-8.36948	-6.19003	-6.59396	-7.09232	-7.00699
	212.1	-9.88286	-9.43451	-9.20255	-8.44576	-6.24134	-6.49758	-7.00157	-7.04093
	212	-9.71836	-9.60084	-9.23325	-8.34286	-6.35738	-6.56529	-7.09311	-6.96719
	211.9	-9.68248	-9.58283	-9.40021	-8.29315	-6.26531	-6.59031	-7.02184	-6.91049
	211.8	-9.66918	-9.65431	-9.54175	-8.17065	-6.16492	-6.65211	-7.08287	-6.80659
	211.7	-9.75408	-9.68887	-9.55068	-8.2738	-6.1784	-6.8538	-6.97182	-6.89732
	211.6	-9.80409	-9.87717	-9.64313	-8.42145	-6.11575	-6.89218	-6.91302	-6.92225
	211.5	-9.80513	-9.9127	-9.73019	-8.37643	-6.01831	-6.78665	-6.96755	-7.07126
	211.4	-9.79514	-9.88025	-9.72793	-8.45137	-6.04283	-6.83992	-7.0174	-7.0279
	211.3	-10.0196	-9.86528	-9.83439	-8.56419	-6.09533	-6.95321	-6.91906	-7.01687
	211.2	-9.91637	-9.84117	-9.79208	-8.63441	-6.19624	-6.92771	-6.94105	-6.97259
	211.1	-10.0464	-9.69343	-9.76346	-8.61228	-6.24489	-6.99344	-6.95905	-6.97298
	211	-9.99383	-9.76196	-9.78782	-8.57516	-6.24198	-6.91913	-6.90023	-6.96402
	210.9	-9.86634	-9.74781	-9.77606	-8.60983	-6.28158	-6.99104	-6.82216	-6.9793
	210.8	-9.82164	-9.89357	-9.70953	-8.65316	-6.20069	-7.02652	-6.88324	-6.77377
	210.7	-10.1195	-9.81442	-9.65368	-8.77778	-6.25913	-6.98998	-6.99193	-6.93124
	210.6	-10.1264	-9.8762	-9.8304	-8.65322	-6.25594	-6.95981	-6.94482	-7.03173
	210.5	-10.019	-9.8485	-9.89158	-8.94681	-6.39748	-6.97405	-6.84985	-7.05054
	210.4	-10.0264	-9.7385	-9.90784	-8.72955	-6.41544	-6.92992	-6.76887	-6.87598
	210.3	-10.0407	-9.6644	-9.79255	-8.65402	-6.33353	-6.95315	-6.83944	-6.90927
	210.2	-10.2179	-9.7144	-9.6596	-8.71709	-6.37507	-7.02331	-6.60911	-6.84901
	210.1	-10.1062	-9.72477	-9.68876	-8.75685	-6.3462	-7.0464	-6.7359	-6.96336
	210	-10.2615	-9.85637	-9.57382	-8.68431	-6.32585	-7.00575	-6.6331	-7.02792
	209.9	-10.2678	-9.99751	-9.49236	-8.65483	-6.3343	-7.0009	-6.63878	-6.97988
	209.8	-10.3461	-10.1722	-9.59821	-8.74472	-6.43819	-6.97391	-6.94007	-6.87501
	209.7	-10.3605	-10.1785	-9.66093	-8.77474	-6.4223	-6.92397	-6.93487	-6.90136
	209.6	-10.5042	-10.2163	-9.77003	-8.86498	-6.46437	-6.83184	-6.91049	-7.11368
	209.5	-10.4622	-10.1796	-9.65894	-8.8664	-6.67638	-6.81618	-6.94994	-7.0634
	209.4	-10.3587	-10.2411	-9.72558	-8.72319	-6.54431	-6.7485	-6.99996	-7.05899
	209.3	-10.3443	-10.1954	-9.45989	-8.83015	-6.68086	-6.62991	-7.11335	-6.94423
	209.2	-10.5932	-10.1604	-9.38689	-8.58521	-6.62213	-6.53241	-7.13011	-6.9182
	209.1	-10.7441	-10.0861	-9.51202	-8.67517	-6.48942	-6.5485	-7.25065	-7.04134
	209	-10.7188	-10.1177	-9.52582	-8.70259	-6.64103	-6.49221	-7.2929	-6.91585
	208.9	-10.7731	-10.2359	-9.70274	-8.75056	-6.69953	-6.32951	-7.57961	-6.88759
	208.8	-10.5509	-10.3252	-9.70402	-8.64111	-6.84287	-6.1966	-7.66108	-6.90192
	208.7	-10.634	-10.314	-9.91114	-8.59055	-6.76896	-6.26954	-7.83976	-7.03701
	208.6	-10.4461	-10.1099	-9.94108	-8.49384	-6.86444	-6.29316	-7.92766	-7.22761
	208.5	-10.5869	-10.0835	-9.84402	-8.38454	-6.74845	-6.21817	-7.73146	-7.28839
	208.4	-10.6176	-10.0707	-9.77853	-8.34437	-6.85632	-6.51993	-7.6878	-7.39505
	208.3	-10.5015	-9.97851	-9.76892	-8.19694	-6.71314	-6.4747	-7.69479	-7.37644
	208.2	-10.3525	-10.0011	-9.76714	-8.28557	-6.56894	-6.6695	-7.55933	-7.45891
	208.1	-10.2889	-10.0363	-9.76305	-8.3792	-6.44434	-6.69243	-7.57473	-7.59917
	208	-10.3138	-9.88313	-9.73289	-8.21909	-6.30359	-6.80559	-7.48329	-7.52091
	207.9	-10.0785	-9.8766	-9.62223	-8.14974	-6.3863	-6.7809	-7.48411	-7.57161
	207.8	-9.88007	-9.88195	-9.5065	-8.30451	-6.45626	-6.81972	-7.24629	-7.71113
	207.7	-9.607	-9.77968	-9.28677	-8.29568	-6.32156	-6.9096	-7.19485	-7.53965
	207.6	-9.61182	-9.65437	-9.19387	-8.10909	-6.27804	-7.03835	-7.36564	-7.55365
	207.5	-9.56261	-9.54272	-9.10611	-8.12192	-6.10023	-7.0361	-7.30752	-7.59417
	207.4	-9.59508	-9.4934	-9.0898	-8.19563	-6.03733	-6.91371	-7.18254	-7.465
	207.3	-9.52804	-9.57212	-9.08262	-8.12046	-5.89186	-6.77158	-7.01745	-7.37504
	207.2	-9.27251	-9.39735	-9.06546	-8.05332	-5.95959	-6.65063	-7.0864	-7.34872
	207.1	-9.22257	-9.43967	-8.966	-8.00426	-5.68171	-6.43239	-7.14027	-7.19014
	207	-9.33706	-9.38547	-8.85345	-7.93477	-5.76259	-6.29105	-7.3397	-7.20613
	206.9	-9.24504	-9.30341	-8.76288	-7.83133	-5.65218	-6.47144	-7.38214	-6.97519
	206.8	-9.45386	-9.02711	-8.67664	-7.76187	-5.83386	-6.25053	-7.37516	-6.85291
	206.7	-9.11034	-8.93409	-8.71915	-7.96839	-5.80843	-6.19064	-7.27689	-6.90033
	206.6	-9.18789	-8.86156	-8.6907	-7.79683	-5.6013	-6.07405	-7.18897	-6.71845
	206.5	-9.01529	-8.67055	-8.74898	-7.56343	-5.66488	-6.03474	-7.26237	-6.43829
	206.4	-9.00505	-8.55577	-8.59357	-7.3643	-5.62898	-5.82291	-7.2738	-6.50802
	206.3	-8.83529	-8.46439	-8.60503	-7.39949	-5.53999	-5.59592	-7.24431	-6.60826
	206.2	-8.78418	-8.3356	-8.48598	-6.94709	-5.57043	-5.76986	-7.10476	-6.45739
	206.1	-8.68779	-8.20123	-8.23972	-6.79796	-5.51127	-5.72284	-6.94519	-6.05221
	206	-8.72859	-8.04439	-8.13544	-6.85105	-5.26163	-5.82204	-7.04804	-6.22227
	205.9	-8.40074	-7.70774	-8.06228	-6.76805	-5.15	-5.97133	-6.8298	-6.35963
	205.8	-8.29452	-7.57439	-7.85666	-6.57794	-5.15208	-6.17312	-6.62778	-6.25594
	205.7	-8.02788	-7.52701	-7.80599	-6.67427	-5.00717	-6.02875	-6.47059	-6.5255
	205.6	-7.61151	-7.56323	-7.71113	-6.65758	-4.82542	-5.99321	-6.38946	-6.79502
	205.5	-7.21828	-7.44026	-7.67204	-6.56871	-4.66559	-5.89417	-5.93337	-6.3857
	205.4	-7.23131	-7.16258	-7.4605	-6.15028	-4.78506	-6.1815	-5.57002	-6.62884
	205.3	-7.10824	-7.19335	-7.26435	-6.00454	-4.96824	-6.11584	-5.62454	-6.99827
	205.2	-7.0188	-6.89167	-7.28197	-5.88203	-4.74484	-6.28215	-5.86596	-7.38991
	205.1	-6.81373	-6.77211	-7.01722	-5.66847	-4.72413	-6.55711	-5.49559	-6.97212
	205	-7.01109	-6.56859	-6.89127	-5.45215	-4.51428	-6.58089	-5.3789	-6.69458
	204.9	-6.82196	-6.43325	-6.81457	-5.34521	-4.28896	-6.72455	-5.68989	-6.81445
	204.8	-6.59266	-6.2834	-6.76892	-5.39689	-4.15101	-6.62708	-5.79786	-7.24148
	204.7	-6.33466	-5.90865	-6.52089	-5.24418	-4.10072	-6.55322	-5.77064	-7.26459
	204.6	-6.09659	-5.88834	-6.24436	-4.90022	-4.18322	-6.44037	-5.68361	-6.96096
	204.5	-5.88402	-5.66886	-5.92096	-4.73919	-4.10766	-6.04879	-5.61927	-6.77578
	204.4	-5.85048	-5.34052	-5.70126	-4.33172	-4.08842	-6.20252	-5.70944	-6.87081
	204.3	-5.97413	-5.05677	-5.50765	-4.1931	-4.51175	-6.02567	-5.76343	-6.5282
	204.2	-5.83999	-4.88926	-5.27149	-3.85174	-4.3717	-6.12124	-5.84394	-6.88409
	204.1	-5.71128	-4.9167	-4.93774	-3.74982	-4.10941	-5.56994	-5.76842	-6.63151
	204	-5.41859	-4.85914	-4.71822	-3.38792	-3.94846	-5.14659	-5.80636	-6.26692
	203.9	-5.13158	-4.48916	-4.01105	-3.27907	-4.19932	-4.5745	-5.38139	-5.98319
	203.8	-4.7033	-4.13822	-3.74594	-3.26308	-4.10251	-4.55146	-4.99959	-6.96139
	203.7	-4.23535	-4.00363	-3.58655	-3.0276	-3.97012	-4.10946	-4.80789	-6.2811
	203.6	-3.92415	-3.59373	-3.17148	-2.74492	-3.79066	-4.29049	-4.72323	-5.40667
	203.5	-3.60954	-3.49167	-2.97852	-2.58571	-3.92255	-4.08985	-4.32373	-5.14582
	203.4	-3.60648	-3.54053	-2.78535	-2.32849	-3.92245	-4.05042	-4.05652	-4.95908
	203.3	-3.79291	-3.23437	-2.67277	-1.98438	-3.45702	-3.19194	-4.16483	-4.42224
	203.2	-3.61484	-3.09221	-2.52584	-1.78434	-3.541	-3.37202	-3.84702	-4.81384
	203.1	-3.52991	-2.95032	-2.54029	-1.47132	-3.44298	-2.75344	-4.13872	-5.19962
	203	-3.23167	-2.82778	-2.34534	-1.47783	-3.07677	-2.23745	-3.86427	-5.01851
	202.9	-2.97094	-2.76932	-1.90259	-1.414	-3.05798	-2.26393	-3.38078	-4.79697
	202.8	-2.75244	-2.62088	-1.56646	-1.1465	-2.85529	-2.60962	-3.65037	-4.4978
	202.7	-2.33489	-2.15552	-1.00938	-0.95516	-2.71354	-2.88018	-3.25195	-4.20929
	202.6	-2.28905	-1.53369	-1.12041	-1.02591	-2.55515	-3.05244	-3.86028	-4.2026
	202.5	-2.10257	-1.35013	-1.11857	-0.73731	-2.27208	-2.30971	-3.64394	-3.7228
	202.4	-1.91938	-1.10964	-0.94671	-0.65077	-2.25061	-2.16687	-4.54831	-3.74436
	202.3	-1.85864	-0.935	-0.40182	-0.17518	-1.88865	-1.81832	-3.65602	-3.6687
	202.2	-1.56013	-0.7557	-0.50668	0.06461	-1.66162	-2.00082	-3.78798	-4.26057
	202.1	-1.30968	-0.38769	-0.01185	0.19938	-1.31542	-1.91692	-4.11999	-4.95355
	202	-0.90067	0.12617	0.37934	0.279	-1.36005	-2.55613	-3.5289	-4.58156
	201.9	-0.68282	0.66194	0.47384	0.417	-1.11945	-2.35196	-3.22782	-4.16422
	201.8	-0.23189	1.26294	1.16425	0.5634	-0.38656	-2.03921	-2.61205	-4.11165
	201.7	0.40342	1.55208	1.43335	0.89305	0.20409	-1.9234	-3.25255	-3.5035
	201.6	0.61209	2.05393	1.69784	1.35295	0.04125	-1.73239	-2.96246	-4.27607
	201.5	0.88039	2.02269	1.52785	1.44007	-0.25576	-1.51546	-2.87299	-3.5098
	201.4	1.29595	2.17739	1.75666	1.40284	-0.42046	-1.4364	-3.14742	-3.21414
	201.3	1.74006	2.46127	2.60463	1.71439	-0.55578	-2.16563	-2.48939	-3.47713
	201.2	2.28503	2.73202	3.01749	2.43297	-0.11286	-1.95904	-2.4421	-4.6776
	201.1	2.4757	2.70861	3.80889	2.69146	0.03451	-2.48281	-2.00337	-4.55944
	201	2.86192	3.54964	4.05439	2.43416	-0.15948	-2.61175	-2.12383	-3.69591
	200.9	3.07948	3.78828	4.03735	2.50365	-0.91003	-1.46622	-2.4025	-3.34361
	200.8	3.66391	4.0599	4.01565	3.50322	-0.84202	-1.50737	-2.45045	-3.37853
	200.7	4.07892	4.39743	4.37304	3.61776	-0.83512	-0.27114	-2.70186	-3.17044
	200.6	4.30359	4.50321	4.97889	4.12995	-1.09505	-0.37011	-3.47236	-2.17756
	200.5	4.42222	5.15536	5.41185	4.1182	-2.39761	-0.81661	-2.8774	-1.30953
	200.4	4.31932	5.34191	5.86004	4.31153	-2.48019	-0.34799	-3.16105	-1.47895
	200.3	4.46651	5.85573	5.88897	4.53125	-1.5618	0.54751	-2.72609	-1.28873
	200.2	4.93535	6.33099	5.75896	4.6226	-0.87735	1.27708	-2.71444	-1.1711
	200.1	5.03178	6.4081	5.84647	4.69008	-0.39989	1.70533	-2.52055	-0.93365
	200	5.46227	6.79667	5.46887	4.52564	-0.84833	1.97325	-2.42233	-0.354

## Sheet: Fig 2b
		20.04	-9.75329	0
		20.43	-9.4358	0.06993
		20.96	-8.94257	0.17856
		21.44	-9.33444	0.09225
		21.92	-9.72818	0.00553
		22.42	-9.68911	0.01414
		22.95	-9.28958	0.10213
		23.46	-9.66227	0.02005
		23.96	-9.51981	0.05142
		24.47	-9.41411	0.0747
		24.98	-9.49846	0.05613
		25.47	-9.74641	0.00152
		25.99	-9.59965	0.03384
		26.48	-9.46415	0.06368
		26.99	-9.49353	0.05721
		27.47	-9.49687	0.05648
		28	-9.0917	0.14571
		28.49	-9.65006	0.02274
		28.96	-9.2539	0.10999
		29.49	-9.18578	0.12499
		29.99	-9.44885	0.06705
		30.47	-9.29105	0.10181
		30.98	-9.25312	0.11016
		31.48	-9.30104	0.09961
		31.99	-9.37128	0.08414
		32.48	-9.37456	0.08341
		32.99	-9.45029	0.06674
		33.49	-9.16838	0.12883
		33.97	-9.20167	0.12149
		34.49	-9.41913	0.0736
		35	-9.42832	0.07157
		35.47	-9.39933	0.07796
		35.98	-8.91918	0.18371
		36.49	-9.0776	0.14882
		36.98	-9.4879	0.05845
		37.48	-9.37533	0.08324
		37.99	-9.31921	0.09561
		38.5	-9.11995	0.13949
		38.96	-9.25024	0.1108
		39.5	-9.04448	0.15611
		39.99	-9.23272	0.11465
		40.47	-8.9881	0.16853
		40.98	-8.91907	0.18374
		41.5	-8.95066	0.17678
		42	-9.05659	0.15345
		42.46	-8.92628	0.18215
		42.99	-8.8633	0.19602
		43.49	-8.99365	0.16731
		43.98	-9.332	0.09279
		44.48	-9.0612	0.15243
		44.99	-9.06247	0.15215
		45.5	-8.90279	0.18732
		45.96	-8.62082	0.24942
		46.49	-8.97581	0.17124
		47	-8.84709	0.19959
		47.48	-8.73308	0.2247
		47.98	-8.58153	0.25808
		48.5	-8.30535	0.31891
		48.99	-8.35594	0.30776
		49.47	-8.11541	0.36074
		49.99	-8.07043	0.37065
		50.49	-7.46265	0.50451
		50.99	-7.73391	0.44476
		51.47	-7.43684	0.51019
		51.99	-6.90416	0.62751
		52.5	-6.92023	0.62398
		52.99	-6.55233	0.705
		53.48	-6.44737	0.72812
		53.99	-5.824	0.86542
		54.51	-6.01517	0.82331
		54.97	-5.75809	0.87993
		55.48	-5.73191	0.8857
		55.99	-5.41772	0.9549
		56.5	-5.31555	0.9774
		56.96	-5.69323	0.89422
		57.49	-5.70124	0.89246
		58	-5.31582	0.97734
		58.49	-5.52021	0.93233
		58.98	-5.44066	0.94985
		59.49	-5.24575	0.99278
		59.99	-5.56791	0.92182
		60.47	-5.23239	0.99572
		60.98	-5.41228	0.9561
		61.5	-5.24637	0.99264
		61.99	-5.55334	0.92503
		62.47	-5.54933	0.92591
		62.99	-5.72752	0.88667
		63.5	-5.21295	1
		63.97	-5.5944	0.91599
		64.48	-5.95283	0.83704
		65	-5.63975	0.906
		65.49	-5.71659	0.88907
		65.97	-5.74327	0.8832
		66.49	-5.59922	0.91492
		67.01	-5.46507	0.94447
		67.47	-5.55528	0.9246
		67.98	-5.24924	0.99201
		68.49	-5.79728	0.8713
		68.99	-5.88812	0.8513
		69.48	-5.76205	0.87906
		69.99	-5.91965	0.84435
		70.51	-5.89465	0.84986
		70.98	-5.88918	0.85106
		71.47	-5.7741	0.87641
		71.99	-5.83595	0.86279
		72.5	-5.70525	0.89157
		72.98	-6.15036	0.79354
		73.48	-6.04554	0.81662
		74	-5.95692	0.83614
		74.5	-5.81006	0.86849
		74.97	-5.78496	0.87402
		75.5	-5.95194	0.83724
		76.01	-6.05542	0.81445
		76.48	-5.80017	0.87067
		76.97	-5.99711	0.82729
		77.48	-6.06275	0.81283
		78.01	-6.00889	0.8247
		78.47	-6.02794	0.8205
		78.97	-5.35613	0.96846
		79.49	-6.03965	0.81792
		79.99	-5.56086	0.92337
		80.48	-5.59888	0.915
		80.99	-5.66115	0.90128
		81.48	-5.66644	0.90012
		82.01	-5.70327	0.89201
		82.49	-5.82857	0.86441
		82.99	-5.87123	0.85502
		83.49	-5.66986	0.89937
		84	-5.60327	0.91403
		84.5	-5.75987	0.87954
		84.98	-5.79538	0.87172
		85.49	-5.62562	0.90911
		86.01	-5.42403	0.95351
		86.49	-5.51879	0.93264
		87	-5.71729	0.88892
		87.5	-5.54893	0.926
		88	-5.69053	0.89481
		88.49	-5.41863	0.9547
		89.01	-5.61999	0.91035
		89.5	-5.69103	0.8947
		90	-5.69663	0.89347

## Sheet: Fig 2c
		26.2604	0
		26.2943	-0.00155
		26.3279	-0.00821
		26.3613	0.00206
		26.3946	-0.00695
		26.4281	-0.00219
		26.4619	0.01181
		26.4953	0.02227
		26.5286	0.02315
		26.5622	0.00423
		26.596	-0.00357
		26.6293	0.00358
		26.6626	-0.00223
		26.696	-0.00792
		26.7293	-0.0198
		26.7624	-0.02724
		26.7955	-0.04195
		26.8288	-0.0723
		26.8621	-0.09649
		26.8957	-0.11882
		26.9293	-0.12814
		26.9632	-0.13183
		26.9968	-0.11983
		27.0302	-0.10479
		27.0637	-0.0881
		27.0972	-0.08249
		27.1308	-0.08165
		27.1642	-0.05596
		27.1977	-0.01616
		27.2313	0.02883
		27.2648	0.0603
		27.298	0.09801
		27.3315	0.16126
		27.3648	0.18553
		27.3981	0.18219
		27.4315	0.18129
		27.4647	0.17712
		27.4983	0.18587
		27.5315	0.15733
		27.5651	0.16124
		27.5987	0.15931
		27.6321	0.15693
		27.666	0.1319
		27.6997	0.0706
		27.7336	-0.02074
		27.767	-0.12451
		27.8004	-0.17494
		27.8339	-0.21475
		27.8674	-0.23562
		27.9004	-0.24787
		27.9332	-0.20575
		27.9665	-0.14971
		27.9996	-0.16386
		28.0329	-0.1722
		28.0661	-0.18538
		28.0991	-0.16284
		28.1327	-0.16945
		28.1658	-0.2025
		28.1993	-0.18441
		28.2327	-0.17049
		28.2658	-0.14537
		28.2994	-0.12919
		28.3328	-0.11783
		28.3661	-0.10724
		28.3996	-0.09202
		28.4327	-0.09651
		28.4663	-0.10566
		28.4997	-0.12286
		28.533	-0.11579
		28.5663	-0.09126
		28.5993	-0.08977
		28.6326	-0.06926
		28.6658	-0.04862
		28.6992	-0.01743
		28.7323	0.01118
		28.7659	0.03844
		28.7995	0.08145
		28.8329	0.10775
		28.8661	0.12298
		28.8993	0.14034
		28.933	0.11813
		28.9663	0.09962
		28.9997	0.04558
		29.0335	0.01784
		29.067	0.00481
		29.1009	-0.02816
		29.1345	-0.02208
		29.1682	-0.02352
		29.2021	-0.02283
		29.2354	-0.02222
		29.2691	-0.02856
		29.3024	-0.02707
		29.336	-0.01494
		29.3696	-0.01134
		29.4029	0.01469
		29.4364	0.04062
		29.4698	0.07986
		29.5032	0.11158
		29.5361	0.12899
		29.5694	0.14099
		29.6026	0.13586
		29.636	0.07724
		29.6695	0.01253
		29.7032	-0.03874
		29.7369	-0.08266
		29.7704	-0.10054
		29.8042	-0.10424
		29.8375	-0.07011
		29.8709	-0.05533
		29.9041	-0.03253
		29.9376	0.01925
		29.9707	0.04355
		30.0037	0.06009
		30.037	0.06704
		30.0703	0.07886
		30.1036	0.07585
		30.137	0.07014
		30.1706	0.08472
		30.204	0.09565
		30.2375	0.1416
		30.2706	0.16064
		30.3039	0.20325
		30.3371	0.17897
		30.3703	0.14649
		30.4036	0.11556
		30.437	0.04923
		30.4704	0.02922
		30.504	-0.00473
		30.5378	-0.0189
		30.5713	-0.04421
		30.6046	-0.04772
		30.638	-0.02376
		30.6715	-0.02186
		30.7048	-0.03645
		30.7381	-0.02896
		30.7716	0.01616
		30.8053	0.04098
		30.8388	0.04048
		30.8725	0.05723
		30.906	0.09027
		30.9393	0.12281
		30.9727	0.12191
		31.006	0.10967
		31.0395	0.08244
		31.073	0.08975
		31.1065	0.07202
		31.1401	0.03992
		31.1738	0.03283
		31.2077	0.04801
		31.2411	0.09327
		31.2744	0.08167
		31.308	0.08385
		31.3414	0.08645
		31.3745	0.07937
		31.4078	0.07483
		31.4412	0.03657
		31.4748	0.01785
		31.5081	0.0229
		31.5416	0.03763
		31.5752	0.01027
		31.6086	-0.00274
		31.6422	0.01882
		31.6756	0.04096
		31.7088	0.04377
		31.7422	0.05084
		31.7755	0.06668
		31.8088	0.07468
		31.842	0.07263
		31.875	0.0851
		31.9085	0.08576
		31.9418	0.07839
		31.975	0.06813
		32.0085	0.04761
		32.0423	0.04525
		32.076	0.00887
		32.1096	0.00567
		32.1432	-0.00502
		32.1769	0.01866
		32.2106	0.04401
		32.2441	0.04594
		32.2775	0.06086
		32.3112	0.07178
		32.3447	0.08493
		32.3783	0.09786
		32.4115	0.10223
		32.4449	0.16507
		32.4784	0.18615
		32.5113	0.2036
		32.545	0.23045
		32.5786	0.23544
		32.6123	0.2318
		32.6456	0.21014
		32.6792	0.21115
		32.713	0.18532
		32.746	0.17809
		32.7791	0.17681
		32.8124	0.17225
		32.8458	0.14681
		32.879	0.13354
		32.9124	0.13614
		32.9459	0.13298
		32.9796	0.13199
		33.0133	0.15159
		33.0471	0.15999
		33.081	0.17479
		33.1148	0.19033
		33.1485	0.18802
		33.182	0.19603
		33.2153	0.19041
		33.2485	0.16639
		33.282	0.1435
		33.3153	0.1271
		33.3487	0.09945
		33.3823	0.07491
		33.4158	0.07559
		33.4492	0.0804
		33.4825	0.074
		33.516	0.08641
		33.5497	0.12901
		33.5833	0.12551
		33.6169	0.0876
		33.6503	0.05596
		33.6837	0.0669
		33.7173	0.05251
		33.7505	0.04412
		33.7835	0.068
		33.8164	0.13101
		33.8503	0.18929
		33.8839	0.23624
		33.9169	0.30463
		33.9504	0.33578
		33.984	0.35663
		34.0176	0.33953
		34.0504	0.33769
		34.0837	0.30589
		34.1172	0.26934
		34.1505	0.24173
		34.1839	0.21286
		34.2176	0.19313
		34.2511	0.17796
		34.2844	0.2045
		34.3178	0.15892
		34.3513	0.10974
		34.3846	0.08271
		34.4176	0.06998
		34.4512	0.03845
		34.4844	0
		34.5178	0.01514
		34.5509	0.04086
		34.5843	0.06794
		34.6176	0.06535
		34.6508	0.07951
		34.6843	0.10749
		34.7178	0.12295
		34.7514	0.13731
		34.7848	0.13806
		34.8182	0.16664
		34.8519	0.19246
		34.8853	0.1751
		34.9187	0.1806
		34.9522	0.19841
		34.9855	0.20053
		35.0187	0.18
		35.0519	0.1637
		35.0857	0.19489
		35.1194	0.20042
		35.153	0.22135
		35.1867	0.23393
		35.2204	0.24995
		35.2539	0.25816
		35.2874	0.24832
		35.3207	0.25545
		35.354	0.2607
		35.3874	0.27627
		35.421	0.29112
		35.4543	0.28371
		35.4875	0.27942
		35.5209	0.26588
		35.5543	0.24352
		35.5879	0.22571
		35.621	0.20908
		35.6546	0.22423
		35.6881	0.25602
		35.7214	0.26966
		35.7549	0.26847
		35.788	0.27979
		35.8216	0.3034
		35.8552	0.3143
		35.8886	0.30235
		35.922	0.27589
		35.9554	0.26259
		35.989	0.25325
		36.0223	0.22185
		36.0556	0.20289
		36.0887	0.1662
		36.1218	0.19189
		36.1549	0.20268
		36.1878	0.19278
		36.221	0.22493
		36.2539	0.26595
		36.2873	0.29138
		36.3207	0.29496
		36.3541	0.29589
		36.3878	0.30027
		36.4211	0.28332
		36.4546	0.24863
		36.4881	0.2622
		36.5217	0.2522
		36.5553	0.24088
		36.5887	0.23602
		36.6222	0.24387
		36.6557	0.26712
		36.6893	0.25641
		36.7227	0.25818
		36.7558	0.26303
		36.7889	0.27748
		36.8222	0.28065
		36.8556	0.27213
		36.8889	0.26327
		36.9218	0.26563
		36.955	0.25494
		36.9886	0.25155
		37.0221	0.2723
		37.0559	0.27458
		37.0893	0.2763
		37.1229	0.28472
		37.1569	0.32376
		37.1906	0.34833
		37.224	0.39456
		37.2573	0.43434
		37.2906	0.48577
		37.3244	0.52536
		37.3576	0.54337
		37.3909	0.57066
		37.4245	0.54637
		37.4577	0.56215
		37.4911	0.5774
		37.5243	0.58494
		37.5578	0.59756
		37.5909	0.58756
		37.6243	0.57105
		37.6578	0.52252
		37.6915	0.46731
		37.725	0.43157
		37.7584	0.39432
		37.7923	0.40233
		37.8256	0.38989
		37.859	0.39566
		37.8922	0.4218
		37.9255	0.40534
		37.9589	0.39321
		37.9922	0.3707
		38.0258	0.37259
		38.0593	0.35626
		38.093	0.32921
		38.1264	0.35173
		38.1596	0.38849
		38.1929	0.40178
		38.2262	0.4331
		38.2594	0.48046
		38.2922	0.49858
		38.3254	0.50603
		38.3589	0.49838
		38.3924	0.49223
		38.4259	0.47516
		38.4593	0.44865
		38.493	0.45755
		38.5266	0.46651
		38.5599	0.48572
		38.5932	0.52531
		38.6264	0.53084
		38.66	0.55242
		38.6934	0.55929
		38.7269	0.56099
		38.7603	0.54191
		38.7938	0.51168
		38.8273	0.49448
		38.8607	0.48133
		38.894	0.4747
		38.9273	0.48581
		38.9607	0.48887
		38.9942	0.47291
		39.0274	0.47832
		39.0604	0.47244
		39.0939	0.46977
		39.1274	0.43845
		39.1611	0.434
		39.1945	0.45278
		39.2283	0.49063
		39.2623	0.50088
		39.2958	0.52571
		39.3293	0.56183
		39.3627	0.56659
		39.396	0.57257
		39.4292	0.55891
		39.4627	0.56829
		39.496	0.54826
		39.5294	0.5215
		39.5629	0.52253
		39.5966	0.50773
		39.6301	0.49004
		39.6632	0.49711
		39.6966	0.49863
		39.7301	0.49778
		39.7635	0.50562
		39.7966	0.53031
		39.83	0.55426
		39.8634	0.54621
		39.8967	0.5621
		39.9294	0.59774
		39.9626	0.61777
		39.996	0.62428
		40.0292	0.62931
		40.0627	0.63083
		40.0961	0.65609
		40.13	0.64565
		40.1635	0.646
		40.1962	0.65032
		40.229	0.66694
		40.2619	0.69249
		40.2946	0.67606
		40.3273	0.69055
		40.3603	0.69739
		40.3938	0.71322
		40.4274	0.70888
		40.4607	0.70653
		40.4942	0.70746
		40.5275	0.71468
		40.561	0.70459
		40.5946	0.70828
		40.628	0.69398
		40.6613	0.68375
		40.6947	0.67286
		40.728	0.65633
		40.7613	0.65541
		40.7943	0.65
		40.8274	0.68102
		40.8607	0.70204
		40.8942	0.71963
		40.9276	0.74225
		40.9607	0.7578
		40.9942	0.76429
		41.0278	0.7569
		41.0611	0.75991
		41.0945	0.77236
		41.1283	0.76227
		41.1621	0.77575
		41.1957	0.79989
		41.2292	0.8421
		41.2627	0.8757
		41.2963	0.85134
		41.3295	0.83795
		41.3627	0.81341
		41.3961	0.76477
		41.4292	0.7221
		41.4625	0.6782
		41.4957	0.6871
		41.5295	0.70812
		41.563	0.7332
		41.5963	0.74619
		41.6297	0.73554
		41.6634	0.74131
		41.6966	0.76267
		41.7295	0.7679
		41.7632	0.74334
		41.797	0.75766
		41.8308	0.79902
		41.8642	0.83226
		41.898	0.83261
		41.9316	0.85123
		41.9649	0.88994
		41.9981	0.90679
		42.0315	0.89448
		42.0647	0.87724
		42.0981	0.87942
		42.1315	0.88165
		42.165	0.90735
		42.1984	0.91636
		42.2315	0.97006
		42.2649	1.03145
		42.2979	1.08177
		42.331	1.1096
		42.3641	1.12972
		42.3973	1.15594
		42.4305	1.15853
		42.4641	1.14734
		42.4977	1.1648
		42.5313	1.17833
		42.5647	1.19345
		42.5981	1.2069
		42.6316	1.23694
		42.665	1.24106
		42.6983	1.27794
		42.7314	1.30747
		42.765	1.31866
		42.7984	1.35731
		42.8317	1.37502
		42.8649	1.41908
		42.8983	1.42331
		42.9319	1.45768
		42.9652	1.47417
		42.9987	1.49677
		43.0322	1.49757
		43.0657	1.52375
		43.0991	1.53478
		43.1324	1.55051
		43.1657	1.56158
		43.199	1.56248
		43.2325	1.60723
		43.266	1.63185
		43.2996	1.63489
		43.3331	1.65071
		43.3669	1.7026
		43.4008	1.73247
		43.4342	1.71974
		43.4676	1.73099
		43.5008	1.76753
		43.534	1.78847
		43.5673	1.77216
		43.6003	1.80019
		43.634	1.856
		43.6674	1.86524
		43.701	1.90883
		43.7348	1.94648
		43.7682	2.01512
		43.8017	2.02947
		43.835	2.02734
		43.8687	2.07709
		43.9019	2.10287
		43.9352	2.11446
		43.9687	2.1383
		44.0019	2.17359
		44.0351	2.2183
		44.0683	2.24205
		44.1018	2.26233
		44.1352	2.29822
		44.1685	2.31686
		44.2018	2.34342
		44.2354	2.37121
		44.2687	2.38418
		44.3018	2.4357
		44.3348	2.46635
		44.3682	2.50457
		44.4016	2.55522
		44.4348	2.60003
		44.4681	2.65713
		44.5017	2.69598
		44.5352	2.73645
		44.5683	2.7805
		44.6013	2.80604
		44.6346	2.85938
		44.6676	2.92705
		44.7009	2.96223
		44.7343	2.98343
		44.768	3.0203
		44.8017	3.08025
		44.8351	3.13808
		44.8688	3.18501
		44.9021	3.20984
		44.9355	3.30098
		44.9686	3.36162
		45.0017	3.40432
		45.0349	3.44998
		45.0683	3.4892
		45.1017	3.56791
		45.1352	3.57138
		45.1688	3.59616
		45.2024	3.62306
		45.2358	3.60536
		45.269	3.61583
		45.3023	3.60129
		45.3355	3.65687
		45.3691	3.69709
		45.4027	3.71236
		45.4363	3.74549
		45.4699	3.76036
		45.5035	3.81709
		45.5371	3.83299
		45.5706	3.84856
		45.6041	3.89678
		45.6375	3.95345
		45.6711	3.99057
		45.7046	3.96131
		45.7377	3.92288
		45.771	3.85555
		45.8043	3.73967
		45.8376	3.61845
		45.8709	3.51439
		45.9044	3.45079
		45.9381	3.41912
		45.9716	3.43492
		46.0054	3.48065
		46.039	3.56483
		46.0724	3.64471
		46.1057	3.74042
		46.1389	3.83552
		46.1722	3.95712
		46.2053	4.0896
		46.2387	4.18222
		46.2722	4.29267
		46.3054	4.39875
		46.3388	4.53823
		46.3721	4.63192
		46.4052	4.76559
		46.4383	4.91649
		46.4715	5.06237
		46.5046	5.22621
		46.5377	5.37018
		46.5714	5.52491
		46.6048	5.63278
		46.6382	5.71273
		46.6718	5.781
		46.7054	5.86399
		46.7389	5.92292
		46.772	5.98756
		46.8053	6.0626
		46.8388	6.13265
		46.8721	6.22297
		46.9055	6.25237
		46.9391	6.32466
		46.9728	6.39766
		47.0064	6.49036
		47.0399	6.63661
		47.0732	6.79011
		47.1066	6.96754
		47.1398	7.08941
		47.173	7.19916
		47.2065	7.28179
		47.2399	7.3789
		47.2734	7.44994
		47.307	7.52982
		47.3404	7.63687
		47.374	7.72768
		47.4072	7.85148
		47.4407	7.94267
		47.4742	8.02254
		47.5073	8.0958
		47.5409	8.1975
		47.5741	8.34645
		47.6072	8.46428
		47.6404	8.55803
		47.6737	8.69779
		47.7073	8.83968
		47.7407	8.97619
		47.7741	9.08257
		47.8077	9.18342
		47.8412	9.33536
		47.8746	9.45037
		47.9078	9.55928
		47.941	9.66617
		47.9742	9.79277
		48.0079	9.94388
		48.0411	10.0798
		48.0746	10.2138
		48.1084	10.3467
		48.1418	10.4479
		48.1754	10.5444
		48.2087	10.6423
		48.2425	10.717
		48.2758	10.8441
		48.3089	10.9865
		48.3424	11.1524
		48.3756	11.345
		48.4083	11.5207
		48.441	11.7278
		48.474	11.9128
		48.5069	12.125
		48.54	12.308
		48.5731	12.4902
		48.6066	12.7096
		48.6399	12.9104
		48.6731	13.0986
		48.7065	13.2875
		48.7399	13.4981
		48.773	13.6913
		48.8064	13.8809
		48.8398	14.1183
		48.8736	14.3852
		48.907	14.622
		48.9404	14.8871
		48.974	15.1752
		49.0074	15.4577
		49.0408	15.717
		49.0743	15.9897
		49.1081	16.2953
		49.1415	16.583
		49.1746	16.8877
		49.2081	17.2147
		49.2414	17.5611
		49.2749	17.8737
		49.3081	18.1805
		49.3414	18.5393
		49.3753	18.8798
		49.4086	19.2108
		49.4424	19.5511
		49.4758	19.9224
		49.5091	20.2986
		49.5429	20.6809
		49.5763	21.1185
		49.6099	21.7454
		49.6431	22.4679
		49.6765	23.2377
		49.7099	23.9915
		49.7429	24.731
		49.7762	25.3865
		49.8098	25.8503
		49.8432	26.2237
		49.8763	26.5396
		49.9097	26.8967
		49.9431	27.2589
		49.9766	27.6794
		50.0101	28.1216
		50.0436	28.5926
		50.0774	29.0961
		50.111	29.6114
		50.1446	30.1528
		50.1777	30.7235
		50.2111	31.302
		50.2445	31.8804
		50.2777	32.4937
		50.3109	33.1001
		50.3443	33.7282
		50.378	34.3387
		50.4114	34.9611
		50.4444	35.5495
		50.4777	36.1672
		50.511	36.8037
		50.5441	37.4255
		50.5772	38.041
		50.6106	38.7041
		50.6442	39.4155
		50.6776	40.1053
		50.711	40.8244
		50.7446	41.5614
		50.7785	42.3636
		50.8121	43.112
		50.8456	43.8851
		50.8794	44.6811
		50.9129	45.4446
		50.9463	46.2374
		50.9796	47.0062
		51.0127	47.822
		51.0458	48.6243
		51.0791	49.4302
		51.1124	50.2877
		51.1456	51.1288
		51.1788	51.9946
		51.2122	52.8796
		51.2457	53.7941
		51.279	54.6939
		51.3124	55.6106
		51.3456	56.539
		51.3791	57.4525
		51.4125	58.3671
		51.4457	59.273
		51.479	60.1868
		51.5122	61.1063
		51.5461	62.0281
		51.5796	62.9669
		51.6131	63.8847
		51.6469	64.7902
		51.6806	65.7142
		51.7143	66.6344
		51.7477	67.5698
		51.7812	68.5114
		51.8147	69.4658
		51.8483	70.4395
		51.8815	71.4228
		51.9148	72.3958
		51.9478	73.3671
		51.9811	74.344
		52.0144	75.313
		52.0478	76.2523
		52.0815	77.1805
		52.1149	78.0992
		52.1488	78.9923
		52.182	79.8601
		52.2156	80.7464
		52.249	81.6609
		52.2823	82.5682
		52.3157	83.4673
		52.3489	84.3837
		52.3826	85.3286
		52.416	86.2539
		52.4494	87.1587
		52.4827	88.0773
		52.5157	89.01
		52.5488	89.9311
		52.5819	90.8409
		52.6147	91.7461
		52.6476	92.6354
		52.6808	93.501
		52.7141	94.3543
		52.7475	95.2003
		52.7809	96.019
		52.8145	96.8565
		52.848	97.6606
		52.8813	98.4607
		52.9149	99.2269
		52.9485	99.961
		52.9818	100.726
		53.0151	101.453
		53.0486	102.189
		53.0823	102.919
		53.1159	103.649
		53.1493	104.367
		53.1826	105.025
		53.2161	105.654
		53.2493	106.296
		53.2825	106.89
		53.3159	107.456
		53.3493	108.025
		53.3827	108.593
		53.4159	109.138
		53.4493	109.66
		53.4826	110.178
		53.5157	110.679
		53.5489	111.178
		53.5822	111.642
		53.6156	112.091
		53.649	112.504
		53.6824	112.9
		53.7159	113.288
		53.7493	113.599
		53.7829	113.9
		53.8163	114.182
		53.8496	114.459
		53.883	114.699
		53.9166	114.945
		53.9502	115.199
		53.9836	115.41
		54.0172	115.607
		54.0507	115.763
		54.0842	115.905
		54.1176	115.998
		54.1504	116.072
		54.1838	116.159
		54.2169	116.209
		54.2502	116.254
		54.2838	116.278
		54.317	116.297
		54.3507	116.29
		54.3842	116.243
		54.4179	116.206
		54.4515	116.115
		54.4848	116.015
		54.5184	115.883
		54.5518	115.74
		54.5849	115.576
		54.6179	115.397
		54.651	115.246
		54.6841	115.076
		54.7173	114.873
		54.7506	114.655
		54.7839	114.426
		54.817	114.166
		54.8504	113.878
		54.8839	113.581
		54.9172	113.269
		54.9507	112.945
		54.9841	112.608
		55.0176	112.265
		55.0509	111.913
		55.0843	111.57
		55.1178	111.205
		55.1511	110.853
		55.1848	110.504
		55.218	110.145
		55.252	109.78
		55.2855	109.396
		55.3188	109.053
		55.3523	108.682
		55.3855	108.275
		55.419	107.877
		55.4522	107.477
		55.4853	107.062
		55.5187	106.638
		55.5518	106.216
		55.5851	105.808
		55.6186	105.422
		55.6519	105.039
		55.6853	104.625
		55.7188	104.206
		55.7522	103.809
		55.786	103.446
		55.8194	103.028
		55.8531	102.609
		55.8864	102.232
		55.9199	101.859
		55.9534	101.475
		55.9865	101.04
		56.0199	100.642
		56.0532	100.276
		56.0869	99.8825
		56.1204	99.4902
		56.1537	99.0973
		56.1874	98.7401
		56.2208	98.3753
		56.2539	97.9787
		56.2871	97.6003
		56.3206	97.2146
		56.3539	96.8014
		56.3869	96.3955
		56.4203	95.9937
		56.4539	95.5969
		56.4877	95.184
		56.5211	94.778
		56.5546	94.3803
		56.5883	93.9714
		56.6213	93.509
		56.6535	93.0559
		56.6858	92.6085
		56.7184	92.1233
		56.7508	91.6043
		56.7833	91.0879
		56.8162	90.6137
		56.8497	90.0867
		56.8831	89.5385
		56.9163	89.0065
		56.95	88.5002
		56.9833	87.9221
		57.0167	87.3123
		57.05	86.7205
		57.0835	86.1292
		57.1171	85.4913
		57.1506	84.8129
		57.184	84.1392
		57.2176	83.4315
		57.2512	82.7091
		57.2842	81.9434
		57.3175	81.1686
		57.3506	80.391
		57.3842	79.6095
		57.4176	78.8011
		57.451	77.9765
		57.4845	77.1347
		57.518	76.286
		57.5513	75.429
		57.5847	74.5403
		57.6178	73.6528
		57.6509	72.7072
		57.6842	71.784
		57.7176	70.8421
		57.7512	69.8513
		57.7846	68.8642
		57.8183	67.8579
		57.8521	66.8645
		57.8854	65.8095
		57.9187	64.7998
		57.9519	63.7993
		57.985	62.7799
		58.0185	61.7542
		58.0518	60.714
		58.0852	59.7089
		58.1187	58.6144
		58.1523	57.543
		58.186	56.4713
		58.2193	55.4193
		58.2529	54.3451
		58.2867	53.2529
		58.3202	52.1917
		58.3534	51.1052
		58.3868	50.0037
		58.4201	48.8999
		58.4532	47.8543
		58.4862	46.8289
		58.5196	45.8211
		58.5531	44.8271
		58.5864	43.8455
		58.6199	42.8694
		58.6532	41.8905
		58.6865	40.9335
		58.7197	39.991
		58.7527	39.0659
		58.7861	38.1829
		58.8191	37.3081
		58.8525	36.441
		58.886	35.5754
		58.9192	34.7211
		58.9526	33.8964
		58.9858	33.0789
		59.019	32.2992
		59.0524	31.5434
		59.0857	30.8307
		59.119	30.129
		59.1523	29.4411
		59.1859	28.7981
		59.2192	28.1731
		59.2528	27.5515
		59.286	26.9453
		59.3194	26.3618
		59.3528	25.8134
		59.386	25.2866
		59.4195	24.7902
		59.4528	24.3437
		59.4863	23.9085
		59.5199	23.504
		59.5534	23.0808
		59.5869	22.6905
		59.6204	22.3271
		59.6536	21.9783
		59.687	21.6677
		59.7204	21.3844
		59.7539	21.1455
		59.7877	20.9083
		59.8212	20.7009
		59.8549	20.4659
		59.8886	20.2424
		59.9221	20.0116
		59.9556	19.7938
		59.9885	19.5813
		60.0221	19.3684
		60.0554	19.1729
		60.0888	18.9954
		60.1223	18.8317
		60.1554	18.6794
		60.1891	18.5437
		60.2223	18.4018
		60.2555	18.3139
		60.2889	18.2347
		60.3223	18.1775
		60.3559	18.1361
		60.3894	18.0979
		60.423	18.0646
		60.4565	18.0341
		60.4899	17.997
		60.5235	17.9824
		60.5572	17.937
		60.5907	17.9204
		60.6242	17.9208
		60.6574	17.9287
		60.6909	17.9406
		60.7242	17.9476
		60.7571	18.0306
		60.79	18.0815
		60.823	18.156
		60.8563	18.2136
		60.8894	18.3024
		60.9222	18.3922
		60.9557	18.4327
		60.989	18.5013
		61.0224	18.5519
		61.0556	18.634
		61.0889	18.6954
		61.1223	18.7586
		61.1553	18.8257
		61.1891	18.8748
		61.2223	18.9275
		61.256	18.9658
		61.2895	18.9597
		61.323	18.9581
		61.3565	18.9856
		61.3899	18.9967
		61.4237	19.0366
		61.4569	19.0449
		61.4902	19.1239
		61.5236	19.2087
		61.5571	19.2914
		61.5904	19.3765
		61.6232	19.4293
		61.6566	19.5195
		61.69	19.563
		61.7236	19.61
		61.7571	19.66
		61.7907	19.7086
		61.8244	19.7785
		61.858	19.8329
		61.8917	19.8879
		61.925	19.9226
		61.9585	19.9439
		61.9915	20.0174
		62.0247	20.048
		62.0582	20.0826
		62.0915	20.1369
		62.1249	20.2118
		62.1584	20.2573
		62.1919	20.3035
		62.225	20.3453
		62.258	20.3931
		62.2917	20.4195
		62.3252	20.3988
		62.3584	20.4176
		62.392	20.3866
		62.4259	20.3998
		62.4593	20.3925
		62.4923	20.3918
		62.5256	20.4166
		62.559	20.4175
		62.5925	20.4262
		62.6259	20.4052
		62.6593	20.4072
		62.6928	20.4059
		62.7263	20.3774
		62.7596	20.3525
		62.7927	20.3323
		62.8257	20.3061
		62.8588	20.2596
		62.8919	20.2306
		62.925	20.2274
		62.9581	20.2328
		62.9913	20.2029
		63.0245	20.1762
		63.0578	20.1642
		63.0912	20.1198
		63.1243	20.0864
		63.1577	20.0218
		63.1911	19.9839
		63.2244	19.96
		63.2578	19.925
		63.291	19.8828
		63.3244	19.8268
		63.3577	19.7944
		63.391	19.7315
		63.4245	19.6474
		63.4581	19.5659
		63.4919	19.5042
		63.5252	19.4345
		63.5586	19.3412
		63.5923	19.2841
		63.6256	19.1945
		63.659	19.0904
		63.6923	18.9803
		63.7257	18.8752
		63.7591	18.7676
		63.7923	18.644
		63.8257	18.57
		63.8593	18.5094
		63.893	18.4353
		63.9266	18.3768
		63.9603	18.3133
		63.9938	18.2487
		64.0275	18.1605
		64.0613	18.056
		64.0946	17.9499
		64.1283	17.8147
		64.1617	17.7057
		64.1954	17.5908
		64.2287	17.4792
		64.2617	17.3653
		64.2952	17.2629
		64.3283	17.1628
		64.3616	17.054
		64.3949	16.9472
		64.4285	16.8156
		64.4621	16.7219
		64.4954	16.6498
		64.5291	16.585
		64.5626	16.5042
		64.5961	16.4173
		64.6292	16.3715
		64.6625	16.3059
		64.696	16.2058
		64.7294	16.0802
		64.7627	15.9798
		64.796	15.89
		64.8293	15.7986
		64.8625	15.6921
		64.8956	15.6107
		64.929	15.5207
		64.9624	15.4338
		64.9959	15.3497
		65.0293	15.2574
		65.0629	15.1905
		65.0966	15.0958
		65.1298	15.0256
		65.1631	14.9493
		65.1963	14.8597
		65.2299	14.7648
		65.2631	14.6766
		65.2965	14.6005
		65.3298	14.5223
		65.3631	14.4571
		65.3967	14.3944
		65.43	14.3316
		65.4635	14.2581
		65.497	14.1874
		65.5303	14.1145
		65.5639	14.0399
		65.5972	13.9992
		65.6305	13.9736
		65.664	13.9374
		65.6974	13.9142
		65.7308	13.9057
		65.7642	13.9034
		65.7975	13.8721
		65.8309	13.8432
		65.8642	13.8288
		65.8977	13.8176
		65.9313	13.8283
		65.965	13.8011
		65.9985	13.8113
		66.0321	13.8089
		66.0655	13.7875
		66.0991	13.7672
		66.1322	13.7327
		66.1654	13.7455
		66.1988	13.7307
		66.2318	13.7167
		66.2653	13.7252
		66.2984	13.7486
		66.332	13.7838
		66.3655	13.7892
		66.3988	13.8263
		66.4325	13.8463
		66.4659	13.8548
		66.4994	13.8775
		66.5329	13.9079
		66.5664	13.9485
		66.6001	13.9541
		66.6335	13.99
		66.6674	14.0565
		66.701	14.0974
		66.7345	14.0958
		66.768	14.1325
		66.8017	14.2022
		66.8352	14.2727
		66.8682	14.2986
		66.9015	14.3142
		66.9347	14.3496
		66.9678	14.3704
		67.0008	14.3884
		67.0341	14.41
		67.0672	14.4396
		67.1004	14.4832
		67.1335	14.5637
		67.1668	14.6213
		67.2002	14.6742
		67.2336	14.7054
		67.2671	14.7794
		67.3004	14.8261
		67.3339	14.8516
		67.3674	14.9047
		67.4006	14.9255
		67.4338	14.9846
		67.4672	15.0354
		67.5006	15.1015
		67.5341	15.1602
		67.5675	15.1901
		67.6009	15.2529
		67.6343	15.3099
		67.6675	15.3589
		67.7008	15.3998
		67.7342	15.4786
		67.7676	15.5472
		67.801	15.6179
		67.8347	15.6767
		67.8685	15.7033
		67.9018	15.7576
		67.9357	15.7803
		67.9692	15.8186
		68.0027	15.8325
		68.0359	15.8509
		68.0693	15.885
		68.103	15.9413
		68.1363	15.9947
		68.1696	16.0321
		68.2031	16.0579
		68.2366	16.0869
		68.27	16.1209
		68.3034	16.1137
		68.3367	16.0911
		68.3705	16.1038
		68.4037	16.1312
		68.4371	16.1344
		68.4706	16.1168
		68.5037	16.102
		68.5369	16.0913
		68.5699	16.055
		68.6031	16.0356
		68.6363	16.0355
		68.6692	16.0351
		68.7027	16.0398
		68.7362	16.0521
		68.7695	16.0608
		68.8031	16.0575
		68.8367	16.0007
		68.8705	15.9614
		68.9039	15.9137
		68.9374	15.8666
		68.9707	15.8317
		69.0036	15.7969
		69.0364	15.8157
		69.0692	15.7976
		69.1023	15.7818
		69.1355	15.7523
		69.1687	15.7131
		69.202	15.6519
		69.2356	15.5708
		69.2687	15.4987
		69.3023	15.425
		69.3357	15.3585
		69.3691	15.2431
		69.4026	15.1559
		69.4363	15.0719
		69.4699	14.9717
		69.5033	14.8612
		69.5364	14.7468
		69.5698	14.6708
		69.6032	14.5787
		69.6365	14.4921
		69.6702	14.4116
		69.7035	14.3272
		69.7372	14.2209
		69.7708	14.1052
		69.8042	13.9846
		69.8375	13.8553
		69.8705	13.7387
		69.9039	13.6082
		69.9371	13.4897
		69.9705	13.3845
		70.0039	13.2565
		70.0373	13.1176
		70.0709	12.9823
		70.1043	12.868
		70.1379	12.7046
		70.1716	12.5435
		70.2052	12.3998
		70.2387	12.2601
		70.2719	12.0967
		70.3054	11.9011
		70.3388	11.7423
		70.3719	11.6016
		70.4052	11.4486
		70.4386	11.2574
		70.4723	11.0892
		70.5059	10.9598
		70.5393	10.8412
		70.5727	10.6848
		70.6061	10.4948
		70.6395	10.3588
		70.6727	10.2176
		70.7058	10.0385
		70.7389	9.84988
		70.7722	9.662
		70.8055	9.50201
		70.8388	9.32706
		70.8722	9.14059
		70.9058	8.97645
		70.9393	8.80142
		70.9722	8.63492
		71.0056	8.46585
		71.0387	8.31665
		71.0721	8.16564
		71.1048	7.9881
		71.1379	7.80464
		71.1713	7.61751
		71.2045	7.44527
		71.238	7.2653
		71.2716	7.09117
		71.3057	6.93213
		71.3392	6.78102
		71.3726	6.62082
		71.4063	6.4726
		71.44	6.30883
		71.4731	6.15212
		71.5062	5.99491
		71.5397	5.85464
		71.5729	5.70851
		71.606	5.53704
		71.6391	5.38221
		71.6723	5.21936
		71.7058	5.09207
		71.7392	4.93742
		71.7729	4.78219
		71.8064	4.65615
		71.8396	4.52445
		71.8732	4.40296
		71.9063	4.26596
		71.9396	4.14696
		71.9728	4.04369
		72.0061	3.92442
		72.0398	3.80749
		72.0733	3.70628
		72.1068	3.58104
		72.1404	3.46469
		72.174	3.36228
		72.2074	3.26217
		72.2408	3.14972
		72.2741	3.04391
		72.3075	2.93531
		72.3409	2.82665
		72.3743	2.6987
		72.4077	2.58856
		72.441	2.49839
		72.4744	2.37642
		72.5076	2.28801
		72.5409	2.18742
		72.5743	2.1108
		72.6076	2.04237
		72.641	1.96109
		72.6746	1.91203
		72.7082	1.82378
		72.7418	1.76432
		72.7755	1.68432
		72.8092	1.60931
		72.8428	1.52275
		72.8762	1.43532
		72.9097	1.38541
		72.9432	1.34229
		72.9764	1.29414
		73.0097	1.25335
		73.043	1.21851
		73.0764	1.17118
		73.1099	1.098
		73.1432	1.00416
		73.1758	0.97103
		73.2084	0.88219
		73.2408	0.82037
		73.2731	0.7645
		73.3053	0.73708
		73.3378	0.72587
		73.3709	0.68231
		73.404	0.65612
		73.4376	0.61985
		73.4713	0.58688
		73.5049	0.57639
		73.5386	0.5446
		73.5723	0.51604
		73.6056	0.49669
		73.6389	0.46118
		73.6719	0.45381
		73.7051	0.4159
		73.7381	0.4108
		73.7716	0.39473
		73.8053	0.38568
		73.8386	0.39421
		73.8721	0.38119
		73.9058	0.37436
		73.9394	0.34454
		73.9727	0.31494
		74.0059	0.26833
		74.0394	0.21336
		74.0729	0.18605
		74.1061	0.14705
		74.1394	0.12403
		74.1728	0.09481
		74.2064	0.10987
		74.2399	0.11247
		74.2734	0.09139
		74.3073	0.10497
		74.341	0.10024
		74.3747	0.09754
		74.4081	0.07062
		74.4417	0.07082
		74.4751	0.04216
		74.5085	0.00644
		74.5417	-0.03611
		74.5751	-0.06053
		74.6084	-0.06973
		74.6417	-0.08757
		74.6749	-0.07436
		74.7084	-0.0661
		74.7417	-0.04218
		74.7749	-0.00182
		74.8084	0.01152
		74.8418	0.02181
		74.8753	0.03849
		74.9087	0.04676
		74.9421	0.06372
		74.9756	0.05619
		75.0089	0.04602
		75.0426	0.03332
		75.0759	0.02168
		75.1092	0.00057
		75.1426	-0.0199
		75.1758	0.000208
		75.2091	-0.00208
		75.2422	0.00438
		75.2755	0.00983
		75.3087	0.01258
		75.3421	0.03018
		75.3755	-0.0048
		75.4084	0.01379
		75.4415	0.03738
		75.4748	0.03368
		75.5081	0.05658
		75.5414	0.07152
		75.575	0.09114
		75.6088	0.09419
		75.6424	0.08371
		75.6759	0.08215
		75.7094	0.07241
		75.7429	0.06252
		75.7762	0.03906
		75.8097	0.02157
		75.8431	0.03042
		75.8765	0.04727
		75.9097	0.05729
		75.9429	0.02952
		75.9762	0.02825
		76.0097	0.03431
		76.0431	0.02107
		76.0766	0.0011
		76.1099	-0.00592
		76.1435	0
		76.1767	0.01041
		76.2099	0.0025
		76.2432	0.01473
		76.2763	0.03957
		76.3099	0.04789
		76.3433	0.03903
		76.377	0.05782
		76.4103	0.08542
		76.4439	0.10048
		76.4779	0.09168
		76.5114	0.06616
		76.5449	0.0628
		76.5783	0.08143
		76.6118	0.06687
		76.6451	0.05314
		76.6783	0.02355
		76.7114	0.04603
		76.7445	0.08179
		76.7777	0.08028
		76.8114	0.09399
		76.8448	0.13092
		76.8782	0.16619
		76.9119	0.1715
		76.9456	0.16741
		76.9791	0.17025
		77.0124	0.17908
		77.0461	0.17929
		77.0797	0.21343
		77.113	0.24881
		77.1464	0.30035
		77.1797	0.32561
		77.213	0.32853
		77.2463	0.33318
		77.2793	0.33077
		77.3124	0.32419
		77.3456	0.30919
		77.3789	0.30242
		77.412	0.3031
		77.4449	0.30653
		77.4779	0.28552
		77.5111	0.29044
		77.5443	0.28058
		77.5777	0.27196
		77.6112	0.28529
		77.6449	0.27315
		77.6783	0.28678
		77.7118	0.28234
		77.7451	0.2735
		77.7785	0.28435
		77.8119	0.27294
		77.845	0.28181
		77.8782	0.28837
		77.9116	0.27947
		77.9452	0.29381
		77.9785	0.29035
		78.0119	0.31943
		78.0455	0.3233
		78.079	0.32672
		78.1126	0.36072
		78.1457	0.35567
		78.1789	0.36282
		78.2121	0.32413
		78.2452	0.28839
		78.2785	0.27611
		78.3119	0.24959
		78.3456	0.23329
		78.3793	0.23481
		78.413	0.24647
		78.4466	0.27276
		78.4802	0.28917
		78.5134	0.31653
		78.5468	0.37842
		78.5801	0.38827
		78.6132	0.42497
		78.6466	0.46047
		78.68	0.46885
		78.7135	0.47493
		78.7471	0.44808
		78.7804	0.45418
		78.8139	0.40553
		78.8474	0.35418
		78.8809	0.3487
		78.9142	0.35074
		78.9477	0.3747
		78.9812	0.39414
		79.0148	0.43233
		79.0482	0.46056
		79.0815	0.47676
		79.115	0.46407
		79.1481	0.43803
		79.1816	0.4083
		79.2149	0.37981
		79.2485	0.38166
		79.2819	0.35836
		79.3153	0.35829
		79.3488	0.34244
		79.3817	0.34227
		79.4149	0.36306
		79.448	0.34735
		79.4811	0.33549
		79.514	0.31273
		79.5473	0.313
		79.581	0.29552
		79.6145	0.27174
		79.648	0.26797
		79.6816	0.30431
		79.7153	0.34593
		79.7485	0.36092
		79.7817	0.38297
		79.8149	0.40717
		79.8478	0.44193
		79.8808	0.42677
		79.914	0.42777
		79.9474	0.43522
		79.9809	0.45712
		80.0141	0.46987
		80.0479	0.48698
		80.0813	0.49824
		80.1147	0.50455
		80.148	0.52557
		80.1814	0.52482
		80.2149	0.52034
		80.2481	0.50357
		80.2813	0.49125
		80.3147	0.48405
		80.348	0.47136
		80.3812	0.46256
		80.4146	0.48776
		80.448	0.47797
		80.4814	0.48632
		80.5149	0.46969
		80.5484	0.48265
		80.582	0.47438
		80.6155	0.44333
		80.6492	0.45661
		80.6827	0.46263
		80.716	0.48134
		80.7496	0.47643
		80.7831	0.49747
		80.8163	0.51252
		80.8496	0.52469
		80.8831	0.54744
		80.9168	0.55683
		80.9501	0.54358
		80.9838	0.5534
		81.0172	0.57107
		81.051	0.55263
		81.0846	0.53304
		81.118	0.52312
		81.1513	0.54621
		81.1845	0.53342
		81.218	0.51931
		81.2512	0.51578
		81.2841	0.51503
		81.3173	0.48492
		81.3507	0.43295
		81.3838	0.39699
		81.4169	0.37393
		81.4497	0.38097
		81.4828	0.37998
		81.5158	0.4092
		81.5492	0.45289
		81.5826	0.4827
		81.6154	0.51548
		81.6487	0.50407
		81.6823	0.50233
		81.7156	0.51
		81.7488	0.51085
		81.7821	0.49703
		81.8157	0.46395
		81.8492	0.46528
		81.8825	0.43699
		81.9159	0.39892
		81.949	0.35222
		81.9818	0.35638
		82.015	0.37
		82.0484	0.36503
		82.0816	0.38221
		82.115	0.38719
		82.1483	0.39915
		82.1822	0.39217
		82.2157	0.3918
		82.2491	0.40913
		82.2827	0.40189
		82.3161	0.41655
		82.3499	0.40766
		82.3831	0.38773
		82.4163	0.3744
		82.4499	0.35319
		82.4834	0.34027
		82.5169	0.32073
		82.5502	0.35245
		82.5844	0.34994
		82.6182	0.34047
		82.6516	0.32729
		82.6852	0.34198
		82.7187	0.34846
		82.7521	0.31993
		82.7851	0.32867
		82.8186	0.31799
		82.8523	0.33599
		82.8857	0.3402
		82.9189	0.31979
		82.9523	0.30397
		82.9856	0.29854
		83.019	0.29675
		83.0525	0.27628
		83.0859	0.2601
		83.1193	0.28473
		83.1527	0.29172
		83.186	0.29031
		83.2193	0.31343
		83.2526	0.32744
		83.286	0.33877
		83.3195	0.33243
		83.3532	0.34604
		83.3868	0.36538
		83.4204	0.37764
		83.4536	0.38975
		83.4871	0.37166
		83.5203	0.37177
		83.5534	0.37512
		83.5866	0.35881
		83.6197	0.32873
		83.653	0.31359
		83.6859	0.33098
		83.7193	0.33005
		83.7527	0.33105
		83.7862	0.34551
		83.8198	0.34123
		83.8531	0.33055
		83.8866	0.30218
		83.9197	0.27626
		83.9528	0.26624
		83.9862	0.2515
		84.0193	0.24956
		84.0528	0.25096
		84.0862	0.27745
		84.1196	0.30483
		84.1533	0.30842
		84.1867	0.30984
		84.2198	0.32884
		84.2531	0.31819
		84.2869	0.29854
		84.3206	0.28634
		84.3542	0.27532
		84.3879	0.27054
		84.4217	0.22533
		84.4554	0.21616
		84.4888	0.20074
		84.5221	0.17541
		84.5556	0.14113
		84.5888	0.10684
		84.6224	0.09986
		84.6557	0.0775
		84.6891	0.08303
		84.7227	0.0952
		84.7561	0.12751
		84.7896	0.14764
		84.8229	0.16163
		84.8562	0.1753
		84.8895	0.19067
		84.9229	0.20867
		84.956	0.20854
		84.9892	0.198
		85.0227	0.21802
		85.0561	0.24163
		85.0895	0.22093
		85.123	0.20104
		85.1567	0.19763
		85.1902	0.22416
		85.2236	0.21471
		85.2569	0.23238
		85.2904	0.25629
		85.3237	0.2764
		85.3571	0.2679
		85.3904	0.25797
		85.424	0.2603
		85.4575	0.24595
		85.4909	0.26955
		85.5244	0.26957
		85.5577	0.30692
		85.5909	0.30793
		85.6238	0.31772
		85.6569	0.28475
		85.6903	0.25232
		85.7233	0.22829
		85.7566	0.16352
		85.7898	0.1481
		85.8232	0.13522
		85.8568	0.13874
		85.8898	0.13374
		85.923	0.15033
		85.9562	0.17662
		85.9893	0.20658
		86.0222	0.18794
		86.0555	0.1965
		86.0889	0.19597
		86.1224	0.19569
		86.1558	0.1844
		86.1895	0.18173
		86.2233	0.19789
		86.2566	0.21097
		86.2901	0.19695
		86.3233	0.18478
		86.3569	0.22733
		86.3903	0.21711
		86.4237	0.22702
		86.4572	0.22847
		86.4906	0.25356
		86.5242	0.27781
		86.5573	0.29931
		86.5908	0.35145
		86.6245	0.44831
		86.658	0.60794
		86.6914	0.78017
		86.7249	0.90867
		86.7586	1.00267
		86.792	1.08439
		86.8254	1.07761
		86.8588	1.00924
		86.8922	0.92132
		86.9255	0.86036
		86.9587	0.7772
		86.9921	0.70568
		87.0253	0.69325
		87.0583	0.67149
		87.0915	0.65112
		87.1248	0.62697
		87.1581	0.61073
		87.1914	0.60636
		87.2246	0.57217
		87.2579	0.55929
		87.2914	0.54381
		87.3244	0.5071
		87.3576	0.49681
		87.391	0.45999
		87.4242	0.41652
		87.4577	0.35743
		87.4909	0.32692
		87.5245	0.29843
		87.5579	0.27677
		87.5911	0.25785
		87.6246	0.25252
		87.6576	0.25478
		87.6906	0.24248
		87.7236	0.2704
		87.7571	0.26758
		87.7906	0.27304
		87.8242	0.28675
		87.8579	0.30299
		87.8917	0.29762
		87.9255	0.28722
		87.959	0.29138
		87.9924	0.28578
		88.0256	0.28668
		88.0587	0.27335
		88.0917	0.26914
		88.125	0.25388
		88.1583	0.23421
		88.1918	0.21551
		88.2254	0.21187
		88.2592	0.20083
		88.2928	0.20278
		88.326	0.2428
		88.3596	0.26635
		88.3928	0.29294
		88.426	0.29465
		88.4592	0.33318
		88.4927	0.37204
		88.5262	0.37827
		88.5594	0.41816
		88.5926	0.44063
		88.6262	0.51004
		88.6596	0.53648
		88.693	0.54531
		88.7266	0.54981
		88.7601	0.51549
		88.7936	0.4954
		88.8268	0.46052
		88.8604	0.44916
		88.8937	0.42367
		88.9272	0.38862
		88.9609	0.37695
		88.9942	0.36798
		89.0279	0.32485
		89.0616	0.28013
		89.0951	0.25043
		89.1284	0.23469
		89.1615	0.2302
		89.1951	0.22343
		89.2281	0.22248
		89.2611	0.23901
		89.2942	0.26813
		89.3272	0.29731
		89.3602	0.32639
		89.3932	0.33567
		89.427	0.35891
		89.4605	0.35151
		89.494	0.35737
		89.5279	0.34052
		89.5617	0.33257
		89.595	0.34139
		89.6286	0.315
		89.6622	0.29863
		89.6959	0.27149
		89.7296	0.2659
		89.7623	0.2386
		89.7953	0.19312
		89.8279	0.15905
		89.8602	0.15277
		89.8928	0.14339
		89.925	0.10682
		89.9583	0.09303
		89.9917	0.07519
		90.0251	0.07296
		90.0588	0.0495
		90.0921	0.02425
		90.1261	0.02251
		90.1596	-0.00297
		90.193	0.00789
		90.2264	0.0207
		90.26	0.00148
		90.2935	-0.00215
		90.3266	-0.01938
		90.3601	-0.03951
		90.3936	-0.02698
		90.4269	-0.01856
		90.46	0

## Sheet: Fig 2d
			26.2604	0	29.9829	0	28.1244	0
			26.2943	-0.00155	30.0164	0.02295	28.1577	0.02183
			26.3279	-0.00821	30.0496	0.03762	28.1907	0.08682
			26.3613	0.00206	30.0832	0.03929	28.2243	0.125
			26.3946	-0.00695	30.1165	-0.000587	28.258	0.15357
			26.4281	-0.00219	30.15	-0.01275	28.2912	0.13462
			26.4619	0.01181	30.1835	-0.03965	28.3246	0.1024
			26.4953	0.02227	30.2171	-0.06763	28.358	0.06924
			26.5286	0.02315	30.2506	-0.089	28.3918	0.01969
			26.5622	0.00423	30.2839	-0.0804	28.4251	-0.05439
			26.596	-0.00357	30.3175	-0.09745	28.4586	-0.10797
			26.6293	0.00358	30.3509	-0.11161	28.4923	-0.15084
			26.6626	-0.00223	30.3845	-0.0923	28.5261	-0.13191
			26.696	-0.00792	30.4177	-0.10625	28.5594	-0.10295
			26.7293	-0.0198	30.451	-0.13825	28.5929	-0.09025
			26.7624	-0.02724	30.4847	-0.16577	28.6264	-0.06425
			26.7955	-0.04195	30.518	-0.17977	28.6595	-0.02586
			26.8288	-0.0723	30.5517	-0.18331	28.6931	-0.01795
			26.8621	-0.09649	30.585	-0.21703	28.726	0.0024
			26.8957	-0.11882	30.6183	-0.23746	28.7597	0.01093
			26.9293	-0.12814	30.6518	-0.23351	28.793	0.01326
			26.9632	-0.13183	30.6852	-0.23486	28.8265	0.02194
			26.9968	-0.11983	30.7185	-0.24576	28.8603	0.01432
			27.0302	-0.10479	30.7519	-0.26724	28.8934	0.08382
			27.0637	-0.0881	30.7852	-0.29702	28.9269	0.08636
			27.0972	-0.08249	30.8184	-0.29729	28.9604	0.1041
			27.1308	-0.08165	30.8516	-0.32786	28.994	0.11147
			27.1642	-0.05596	30.8848	-0.33967	29.0275	0.15163
			27.1977	-0.01616	30.918	-0.33334	29.0609	0.20328
			27.2313	0.02883	30.9516	-0.31788	29.0944	0.21139
			27.2648	0.0603	30.9851	-0.29633	29.128	0.25937
			27.298	0.09801	31.0191	-0.27652	29.1615	0.25656
			27.3315	0.16126	31.0526	-0.26656	29.1949	0.27192
			27.3648	0.18553	31.0862	-0.26467	29.228	0.28022
			27.3981	0.18219	31.1199	-0.28105	29.2616	0.29054
			27.4315	0.18129	31.1532	-0.27162	29.2951	0.28675
			27.4647	0.17712	31.1866	-0.23578	29.3285	0.27335
			27.4983	0.18587	31.2198	-0.20497	29.3615	0.24662
			27.5315	0.15733	31.2535	-0.17189	29.3947	0.22159
			27.5651	0.16124	31.2869	-0.1522	29.4281	0.19033
			27.5987	0.15931	31.3204	-0.11202	29.4615	0.13807
			27.6321	0.15693	31.3541	-0.11313	29.495	0.10341
			27.666	0.1319	31.3876	-0.13506	29.5285	0.05133
			27.6997	0.0706	31.4209	-0.17266	29.5622	0.03966
			27.7336	-0.02074	31.4541	-0.21108	29.5956	0.04084
			27.767	-0.12451	31.4873	-0.21612	29.6293	0.03184
			27.8004	-0.17494	31.5207	-0.22549	29.6627	0.02892
			27.8339	-0.21475	31.554	-0.25542	29.696	0.03342
			27.8674	-0.23562	31.5875	-0.26512	29.7294	0.04033
			27.9004	-0.24787	31.6211	-0.29768	29.7627	0.04651
			27.9332	-0.20575	31.6547	-0.29606	29.7962	0.06083
			27.9665	-0.14971	31.6885	-0.31419	29.8292	0.06573
			27.9996	-0.16386	31.7219	-0.33597	29.8625	0.0743
			28.0329	-0.1722	31.7552	-0.32364	29.896	0.07694
			28.0661	-0.18538	31.7887	-0.33212	29.9293	0.06889
			28.0991	-0.16284	31.8222	-0.30853	29.9627	0.0456
			28.1327	-0.16945	31.8559	-0.27361	29.996	0.03605
			28.1658	-0.2025	31.889	-0.24063	30.0295	0.02954
			28.1993	-0.18441	31.9224	-0.24334	30.0631	0.03627
			28.2327	-0.17049	31.956	-0.24269	30.0963	-0.000677
			28.2658	-0.14537	31.9896	-0.23296	30.1295	-0.00258
			28.2994	-0.12919	32.0229	-0.23823	30.1629	0.02111
			28.3328	-0.11783	32.0561	-0.25719	30.1961	0.00843
			28.3661	-0.10724	32.0896	-0.31006	30.2294	0.00969
			28.3996	-0.09202	32.1231	-0.30988	30.2625	-0.01948
			28.4327	-0.09651	32.1566	-0.31531	30.296	0.03923
			28.4663	-0.10566	32.1898	-0.32644	30.3295	0.06621
			28.4997	-0.12286	32.2233	-0.28912	30.3629	0.06041
			28.533	-0.11579	32.2568	-0.28812	30.3964	0.04108
			28.5663	-0.09126	32.2902	-0.24241	30.4303	-0.0551
			28.5993	-0.08977	32.3239	-0.25188	30.4639	-0.10807
			28.6326	-0.06926	32.357	-0.23284	30.4972	-0.20736
			28.6658	-0.04862	32.3903	-0.22216	30.5308	-0.28429
			28.6992	-0.01743	32.4237	-0.26591	30.5643	-0.32386
			28.7323	0.01118	32.4572	-0.25692	30.5976	-0.3317
			28.7659	0.03844	32.4903	-0.24303	30.6305	-0.26878
			28.7995	0.08145	32.5237	-0.20038	30.6638	-0.09652
			28.8329	0.10775	32.5572	-0.18983	30.6972	0.29141
			28.8661	0.12298	32.5908	-0.15517	30.7302	0.42058
			28.8993	0.14034	32.6242	-0.11704	30.7634	0.23335
			28.933	0.11813	32.6574	-0.11025	30.7972	-0.1364
			28.9663	0.09962	32.691	-0.13878	30.8307	-0.55698
			28.9997	0.04558	32.7242	-0.16848	30.8639	-1.0903
			29.0335	0.01784	32.758	-0.1893	30.8972	-1.78023
			29.067	0.00481	32.7914	-0.20733	30.931	-2.18681
			29.1009	-0.02816	32.8249	-0.24198	30.9643	-2.24704
			29.1345	-0.02208	32.8583	-0.25836	30.9976	-2.10829
			29.1682	-0.02352	32.8915	-0.29551	31.0314	-1.88402
			29.2021	-0.02283	32.9249	-0.30492	31.0649	-1.68497
			29.2354	-0.02222	32.9581	-0.34233	31.0985	-1.50595
			29.2691	-0.02856	32.9916	-0.37381	31.1319	-1.35924
			29.3024	-0.02707	33.025	-0.35369	31.1655	-1.20608
			29.336	-0.01494	33.0587	-0.32336	31.1988	-1.06284
			29.3696	-0.01134	33.0928	-0.27708	31.2319	-0.9663
			29.4029	0.01469	33.1263	-0.25852	31.2654	-0.85227
			29.4364	0.04062	33.16	-0.22009	31.2988	-0.76001
			29.4698	0.07986	33.1934	-0.22293	31.3322	-0.6667
			29.5032	0.11158	33.2272	-0.22838	31.3654	-0.59638
			29.5361	0.12899	33.2607	-0.25987	31.399	-0.55446
			29.5694	0.14099	33.2939	-0.29287	31.4323	-0.56416
			29.6026	0.13586	33.3274	-0.30013	31.4658	-0.53629
			29.636	0.07724	33.3608	-0.32591	31.4991	-0.50407
			29.6695	0.01253	33.3946	-0.32114	31.5326	-0.47458
			29.7032	-0.03874	33.4276	-0.33646	31.5663	-0.49555
			29.7369	-0.08266	33.4609	-0.34636	31.5997	-0.49871
			29.7704	-0.10054	33.4943	-0.34093	31.6334	-0.44698
			29.8042	-0.10424	33.5276	-0.3509	31.6668	-0.41506
			29.8375	-0.07011	33.5612	-0.32581	31.7002	-0.42093
			29.8709	-0.05533	33.5945	-0.30473	31.7335	-0.40201
			29.9041	-0.03253	33.628	-0.28086	31.7668	-0.39893
			29.9376	0.01925	33.6617	-0.28983	31.8003	-0.4171
			29.9707	0.04355	33.6954	-0.31089	31.8336	-0.47049
			30.0037	0.06009	33.7287	-0.34749	31.8669	-0.51589
			30.037	0.06704	33.7622	-0.37835	31.9002	-0.55735
			30.0703	0.07886	33.7955	-0.417	31.9341	-0.62528
			30.1036	0.07585	33.8288	-0.46486	31.9675	-0.65535
			30.137	0.07014	33.8625	-0.50026	32.001	-0.65197
			30.1706	0.08472	33.8961	-0.51643	32.0347	-0.61663
			30.204	0.09565	33.9298	-0.50359	32.0687	-0.59855
			30.2375	0.1416	33.963	-0.52798	32.1025	-0.58521
			30.2706	0.16064	33.9966	-0.55708	32.1359	-0.54764
			30.3039	0.20325	34.0301	-0.54879	32.1695	-0.52925
			30.3371	0.17897	34.0629	-0.532	32.203	-0.50352
			30.3703	0.14649	34.0962	-0.51972	32.2363	-0.45613
			30.4036	0.11556	34.1294	-0.5251	32.2694	-0.44852
			30.437	0.04923	34.1626	-0.49409	32.3029	-0.44045
			30.4704	0.02922	34.1955	-0.45806	32.3364	-0.43243
			30.504	-0.00473	34.2291	-0.46302	32.3697	-0.3818
			30.5378	-0.0189	34.2625	-0.47194	32.4032	-0.41303
			30.5713	-0.04421	34.2957	-0.44206	32.4366	-0.49837
			30.6046	-0.04772	34.3289	-0.43901	32.4702	-0.57078
			30.638	-0.02376	34.3625	-0.41266	32.5038	-0.63058
			30.6715	-0.02186	34.3963	-0.42688	32.537	-0.71219
			30.7048	-0.03645	34.4295	-0.42063	32.5707	-0.78297
			30.7381	-0.02896	34.4632	-0.38647	32.604	-0.78359
			30.7716	0.01616	34.4966	-0.39584	32.6375	-0.74663
			30.8053	0.04098	34.5301	-0.37641	32.6706	-0.70026
			30.8388	0.04048	34.5637	-0.39676	32.7037	-0.64353
			30.8725	0.05723	34.5971	-0.379	32.7371	-0.57782
			30.906	0.09027	34.631	-0.3697	32.7703	-0.56234
			30.9393	0.12281	34.6645	-0.38828	32.8038	-0.57021
			30.9727	0.12191	34.6979	-0.39096	32.8371	-0.57228
			31.006	0.10967	34.7315	-0.38248	32.8707	-0.58339
			31.0395	0.08244	34.7649	-0.40509	32.9041	-0.59684
			31.073	0.08975	34.7982	-0.41635	32.9377	-0.61284
			31.1065	0.07202	34.8313	-0.42835	32.9712	-0.61743
			31.1401	0.03992	34.8649	-0.44494	33.0046	-0.57623
			31.1738	0.03283	34.8982	-0.44702	33.0383	-0.52754
			31.2077	0.04801	34.9315	-0.46853	33.072	-0.48813
			31.2411	0.09327	34.9649	-0.4584	33.1057	-0.42664
			31.2744	0.08167	34.9985	-0.45599	33.1394	-0.3939
			31.308	0.08385	35.0318	-0.44264	33.1731	-0.39377
			31.3414	0.08645	35.0651	-0.41965	33.2068	-0.43225
			31.3745	0.07937	35.0987	-0.41629	33.2403	-0.44627
			31.4078	0.07483	35.1322	-0.43048	33.2737	-0.44459
			31.4412	0.03657	35.1658	-0.44188	33.3068	-0.4907
			31.4748	0.01785	35.1992	-0.44865	33.3404	-0.51235
			31.5081	0.0229	35.2329	-0.47292	33.3738	-0.52885
			31.5416	0.03763	35.2663	-0.45175	33.4071	-0.53294
			31.5752	0.01027	35.3	-0.49865	33.4404	-0.59289
			31.6086	-0.00274	35.3335	-0.49566	33.4738	-0.63991
			31.6422	0.01882	35.3667	-0.49604	33.5075	-0.66923
			31.6756	0.04096	35.4005	-0.50381	33.5408	-0.67378
			31.7088	0.04377	35.4339	-0.48704	33.5743	-0.6487
			31.7422	0.05084	35.4675	-0.50735	33.608	-0.65619
			31.7755	0.06668	35.5006	-0.47271	33.6415	-0.68208
			31.8088	0.07468	35.5341	-0.48188	33.6748	-0.74809
			31.842	0.07263	35.5678	-0.49137	33.7082	-0.80591
			31.875	0.0851	35.6013	-0.50287	33.7416	-0.88385
			31.9085	0.08576	35.6348	-0.54148	33.7748	-0.94494
			31.9418	0.07839	35.6682	-0.57938	33.8081	-0.96448
			31.975	0.06813	35.702	-0.61052	33.8418	-0.94028
			32.0085	0.04761	35.7356	-0.63685	33.8752	-0.89404
			32.0423	0.04525	35.769	-0.64741	33.9084	-0.83717
			32.076	0.00887	35.8026	-0.67446	33.9417	-0.79131
			32.1096	0.00567	35.836	-0.68047	33.9751	-0.75859
			32.1432	-0.00502	35.8695	-0.7033	34.0082	-0.73617
			32.1769	0.01866	35.9027	-0.69854	34.0411	-0.72171
			32.2106	0.04401	35.9359	-0.68758	34.0743	-0.70525
			32.2441	0.04594	35.9691	-0.6865	34.1079	-0.70534
			32.2775	0.06086	36.0022	-0.65681	34.141	-0.70572
			32.3112	0.07178	36.0353	-0.6577	34.1741	-0.68525
			32.3447	0.08493	36.0686	-0.63242	34.2075	-0.67009
			32.3783	0.09786	36.1016	-0.62843	34.241	-0.64247
			32.4115	0.10223	36.1346	-0.62936	34.2741	-0.64545
			32.4449	0.16507	36.1676	-0.62422	34.3071	-0.61422
			32.4784	0.18615	36.2005	-0.61768	34.3406	-0.60074
			32.5113	0.2036	36.2336	-0.60768	34.3743	-0.58426
			32.545	0.23045	36.2666	-0.60588	34.4077	-0.61271
			32.5786	0.23544	36.3	-0.62165	34.4415	-0.61897
			32.6123	0.2318	36.3336	-0.64147	34.4753	-0.56365
			32.6456	0.21014	36.367	-0.64792	34.5089	-0.57344
			32.6792	0.21115	36.4005	-0.66231	34.5424	-0.5509
			32.713	0.18532	36.4341	-0.64127	34.5758	-0.56571
			32.746	0.17809	36.4674	-0.61764	34.6093	-0.52053
			32.7791	0.17681	36.5011	-0.57539	34.6425	-0.50475
			32.8124	0.17225	36.5342	-0.53269	34.6759	-0.54355
			32.8458	0.14681	36.5675	-0.48135	34.7094	-0.54404
			32.879	0.13354	36.6009	-0.45568	34.743	-0.54623
			32.9124	0.13614	36.6344	-0.43877	34.7762	-0.53513
			32.9459	0.13298	36.6679	-0.43902	34.8097	-0.54153
			32.9796	0.13199	36.701	-0.46222	34.8432	-0.56186
			33.0133	0.15159	36.7345	-0.4697	34.8767	-0.55124
			33.0471	0.15999	36.7683	-0.51454	34.9101	-0.53299
			33.081	0.17479	36.8016	-0.53429	34.9432	-0.5592
			33.1148	0.19033	36.8347	-0.54289	34.9767	-0.56867
			33.1485	0.18802	36.868	-0.53156	35.0101	-0.58154
			33.182	0.19603	36.9018	-0.51715	35.0432	-0.59517
			33.2153	0.19041	36.9354	-0.51912	35.0766	-0.62652
			33.2485	0.16639	36.9684	-0.48993	35.1098	-0.66106
			33.282	0.1435	37.0018	-0.47302	35.1435	-0.65861
			33.3153	0.1271	37.0351	-0.50214	35.1772	-0.68227
			33.3487	0.09945	37.0686	-0.51785	35.2107	-0.71847
			33.3823	0.07491	37.102	-0.51876	35.2443	-0.72966
			33.4158	0.07559	37.1354	-0.50152	35.2778	-0.69818
			33.4492	0.0804	37.1692	-0.50002	35.3117	-0.71278
			33.4825	0.074	37.2031	-0.51947	35.3451	-0.6904
			33.516	0.08641	37.2368	-0.50627	35.3786	-0.67917
			33.5497	0.12901	37.2703	-0.52177	35.4123	-0.65081
			33.5833	0.12551	37.3037	-0.54623	35.4459	-0.65474
			33.6169	0.0876	37.3371	-0.56327	35.479	-0.6745
			33.6503	0.05596	37.3704	-0.59249	35.5123	-0.67624
			33.6837	0.0669	37.4036	-0.57459	35.546	-0.74849
			33.7173	0.05251	37.437	-0.5598	35.5791	-0.79198
			33.7505	0.04412	37.4704	-0.55119	35.6125	-0.83503
			33.7835	0.068	37.5037	-0.52925	35.6459	-0.85685
			33.8164	0.13101	37.5374	-0.55084	35.6795	-0.88759
			33.8503	0.18929	37.571	-0.5458	35.7129	-0.89626
			33.8839	0.23624	37.6044	-0.5673	35.7461	-0.88863
			33.9169	0.30463	37.638	-0.59087	35.7795	-0.8814
			33.9504	0.33578	37.6716	-0.58601	35.8132	-0.88701
			33.984	0.35663	37.7052	-0.58832	35.8467	-0.86754
			34.0176	0.33953	37.7384	-0.56196	35.8802	-0.86901
			34.0504	0.33769	37.7718	-0.59093	35.9136	-0.86014
			34.0837	0.30589	37.8055	-0.56632	35.947	-0.84041
			34.1172	0.26934	37.839	-0.55262	35.9806	-0.84414
			34.1505	0.24173	37.8723	-0.58029	36.0139	-0.83928
			34.1839	0.21286	37.9059	-0.6082	36.047	-0.87487
			34.2176	0.19313	37.9394	-0.61711	36.0802	-0.8979
			34.2511	0.17796	37.9728	-0.58549	36.1134	-0.93306
			34.2844	0.2045	38.0059	-0.61475	36.1463	-0.96151
			34.3178	0.15892	38.039	-0.61574	36.1793	-0.94709
			34.3513	0.10974	38.0722	-0.57857	36.2123	-0.9246
			34.3846	0.08271	38.1055	-0.54513	36.2456	-0.90941
			34.4176	0.06998	38.1389	-0.5408	36.2791	-0.8677
			34.4512	0.03845	38.1723	-0.56884	36.3123	-0.86055
			34.4844	0	38.2056	-0.55863	36.3457	-0.8686
			34.5178	0.01514	38.2391	-0.53945	36.3792	-0.88881
			34.5509	0.04086	38.2725	-0.55709	36.4128	-0.88651
			34.5843	0.06794	38.3058	-0.55784	36.4462	-0.86763
			34.6176	0.06535	38.3391	-0.5659	36.4796	-0.89155
			34.6508	0.07951	38.3721	-0.57518	36.5132	-0.88059
			34.6843	0.10749	38.4057	-0.58529	36.5468	-0.83733
			34.7178	0.12295	38.439	-0.60529	36.5801	-0.79364
			34.7514	0.13731	38.4723	-0.60104	36.6135	-0.78367
			34.7848	0.13806	38.5053	-0.60263	36.647	-0.76504
			34.8182	0.16664	38.5388	-0.57493	36.6804	-0.74796
			34.8519	0.19246	38.5724	-0.51449	36.7137	-0.72662
			34.8853	0.1751	38.6058	-0.46041	36.7473	-0.72251
			34.9187	0.1806	38.6393	-0.42531	36.7808	-0.74482
			34.9522	0.19841	38.6728	-0.38956	36.8143	-0.74278
			34.9855	0.20053	38.7063	-0.36466	36.8477	-0.70642
			35.0187	0.18	38.7398	-0.34584	36.8811	-0.70486
			35.0519	0.1637	38.7734	-0.36083	36.9147	-0.69884
			35.0857	0.19489	38.8068	-0.37254	36.948	-0.69608
			35.1194	0.20042	38.8404	-0.38029	36.9813	-0.68527
			35.153	0.22135	38.8742	-0.39785	37.0145	-0.66902
			35.1867	0.23393	38.9079	-0.40649	37.0479	-0.72261
			35.2204	0.24995	38.9412	-0.40609	37.0814	-0.7144
			35.2539	0.25816	38.9746	-0.39854	37.1147	-0.71685
			35.2874	0.24832	39.0076	-0.41287	37.1481	-0.72462
			35.3207	0.25545	39.0407	-0.40502	37.1818	-0.70689
			35.354	0.2607	39.0739	-0.41452	37.2153	-0.72124
			35.3874	0.27627	39.1071	-0.39747	37.2486	-0.72061
			35.421	0.29112	39.1403	-0.41302	37.282	-0.72322
			35.4543	0.28371	39.1737	-0.4056	37.3152	-0.75425
			35.4875	0.27942	39.2075	-0.37371	37.3486	-0.74437
			35.5209	0.26588	39.2411	-0.38664	37.382	-0.75808
			35.5543	0.24352	39.2748	-0.37256	37.4153	-0.77516
			35.5879	0.22571	39.3083	-0.40236	37.4488	-0.75273
			35.621	0.20908	39.3418	-0.40958	37.4822	-0.74512
			35.6546	0.22423	39.3752	-0.42068	37.5159	-0.72199
			35.6881	0.25602	39.4087	-0.44957	37.5495	-0.733
			35.7214	0.26966	39.4419	-0.43961	37.5826	-0.75195
			35.7549	0.26847	39.475	-0.47171	37.616	-0.75501
			35.788	0.27979	39.5085	-0.47883	37.6495	-0.77398
			35.8216	0.3034	39.5421	-0.47611	37.6829	-0.78394
			35.8552	0.3143	39.5757	-0.48228	37.7164	-0.785
			35.8886	0.30235	39.609	-0.47316	37.7498	-0.76882
			35.922	0.27589	39.6427	-0.47704	37.7838	-0.75473
			35.9554	0.26259	39.6762	-0.46802	37.8175	-0.73467
			35.989	0.25325	39.7097	-0.46452	37.851	-0.74908
			36.0223	0.22185	39.743	-0.48922	37.8846	-0.75335
			36.0556	0.20289	39.7765	-0.48373	37.9181	-0.72727
			36.0887	0.1662	39.8098	-0.479	37.9515	-0.72879
			36.1218	0.19189	39.8433	-0.46689	37.9845	-0.72249
			36.1549	0.20268	39.8767	-0.42395	38.018	-0.71485
			36.1878	0.19278	39.9101	-0.39447	38.0512	-0.69942
			36.221	0.22493	39.9434	-0.37341	38.0846	-0.66699
			36.2539	0.26595	39.9766	-0.38423	38.1179	-0.65679
			36.2873	0.29138	40.0103	-0.37953	38.1512	-0.64816
			36.3207	0.29496	40.0438	-0.41048	38.1845	-0.61359
			36.3541	0.29589	40.0773	-0.47053	38.2178	-0.5812
			36.3878	0.30027	40.1105	-0.51471	38.2512	-0.50725
			36.4211	0.28332	40.144	-0.53499	38.2844	-0.47722
			36.4546	0.24863	40.177	-0.55382	38.3177	-0.44832
			36.4881	0.2622	40.2093	-0.57409	38.3511	-0.40864
			36.5217	0.2522	40.2416	-0.60049	38.3847	-0.43153
			36.5553	0.24088	40.2741	-0.59205	38.418	-0.41744
			36.5887	0.23602	40.3068	-0.56776	38.4514	-0.41978
			36.6222	0.24387	40.3392	-0.59136	38.485	-0.40835
			36.6557	0.26712	40.372	-0.62736	38.5184	-0.38626
			36.6893	0.25641	40.4054	-0.68007	38.552	-0.37203
			36.7227	0.25818	40.4389	-0.66918	38.5852	-0.28885
			36.7558	0.26303	40.4722	-0.65936	38.6185	-0.24436
			36.7889	0.27748	40.5055	-0.67538	38.652	-0.22009
			36.8222	0.28065	40.539	-0.65658	38.6852	-0.18321
			36.8556	0.27213	40.5725	-0.58545	38.7186	-0.1523
			36.8889	0.26327	40.6059	-0.55523	38.752	-0.12272
			36.9218	0.26563	40.6393	-0.52121	38.7856	-0.14581
			36.955	0.25494	40.6729	-0.50821	38.8191	-0.12857
			36.9886	0.25155	40.7067	-0.51233	38.8525	-0.11063
			37.0221	0.2723	40.7402	-0.50302	38.8857	-0.10166
			37.0559	0.27458	40.7739	-0.50874	38.919	-0.08707
			37.0893	0.2763	40.8074	-0.48642	38.9523	-0.06593
			37.1229	0.28472	40.841	-0.52332	38.9853	-0.02799
			37.1569	0.32376	40.8745	-0.55662	39.0188	-0.0407
			37.1906	0.34833	40.9081	-0.57647	39.0522	-0.04325
			37.224	0.39456	40.9414	-0.55884	39.0857	-0.04809
			37.2573	0.43434	40.9751	-0.57073	39.1192	-0.06202
			37.2906	0.48577	41.009	-0.57995	39.1526	-0.07477
			37.3244	0.52536	41.0426	-0.55994	39.1865	-0.09074
			37.3576	0.54337	41.076	-0.53384	39.2199	-0.0816
			37.3909	0.57066	41.1092	-0.47668	39.2535	-0.08597
			37.4245	0.54637	41.1429	-0.508	39.2871	-0.10898
			37.4577	0.56215	41.1762	-0.51148	39.3206	-0.1369
			37.4911	0.5774	41.2094	-0.52041	39.3545	-0.16847
			37.5243	0.58494	41.2428	-0.5273	39.3876	-0.17948
			37.5578	0.59756	41.2764	-0.52173	39.4213	-0.20186
			37.5909	0.58756	41.3099	-0.57887	39.4545	-0.21492
			37.6243	0.57105	41.343	-0.59449	39.4879	-0.21705
			37.6578	0.52252	41.3765	-0.62289	39.5213	-0.21314
			37.6915	0.46731	41.4099	-0.61454	39.5544	-0.18947
			37.725	0.43157	41.4433	-0.62016	39.5879	-0.18974
			37.7584	0.39432	41.4768	-0.63965	39.6213	-0.20755
			37.7923	0.40233	41.5102	-0.61719	39.6547	-0.20921
			37.8256	0.38989	41.5438	-0.5779	39.6883	-0.22505
			37.859	0.39566	41.5771	-0.54207	39.7218	-0.25337
			37.8922	0.4218	41.6104	-0.51952	39.7551	-0.26943
			37.9255	0.40534	41.6438	-0.47781	39.7886	-0.25291
			37.9589	0.39321	41.6769	-0.45904	39.822	-0.23034
			37.9922	0.3707	41.7101	-0.42338	39.8556	-0.20511
			38.0258	0.37259	41.7431	-0.39413	39.8892	-0.14709
			38.0593	0.35626	41.7768	-0.37543	39.9226	-0.07471
			38.093	0.32921	41.8101	-0.39068	39.9562	-0.03065
			38.1264	0.35173	41.8434	-0.40763	39.9898	-0.03161
			38.1596	0.38849	41.8772	-0.38881	40.0233	-0.02276
			38.1929	0.40178	41.9105	-0.37043	40.0565	-0.0383
			38.2262	0.4331	41.9441	-0.36774	40.0896	-0.05822
			38.2594	0.48046	41.9774	-0.34122	40.123	-0.09272
			38.2922	0.49858	42.0108	-0.29664	40.1561	-0.09718
			38.3254	0.50603	42.0443	-0.26896	40.1885	-0.07614
			38.3589	0.49838	42.0778	-0.26974	40.2208	-0.08982
			38.3924	0.49223	42.1111	-0.28042	40.2535	-0.10352
			38.4259	0.47516	42.1443	-0.24475	40.2859	-0.08582
			38.4593	0.44865	42.1776	-0.22438	40.3184	-0.07246
			38.493	0.45755	42.2109	-0.2058	40.3509	-0.10285
			38.5266	0.46651	42.244	-0.18264	40.384	-0.09664
			38.5599	0.48572	42.2769	-0.14779	40.4174	-0.05008
			38.5932	0.52531	42.3102	-0.12892	40.4509	-0.04122
			38.6264	0.53084	42.3437	-0.14196	40.4845	-0.09161
			38.66	0.55242	42.3769	-0.13486	40.518	-0.12724
			38.6934	0.55929	42.4101	-0.13783	40.5517	-0.11651
			38.7269	0.56099	42.4435	-0.138	40.5851	-0.13468
			38.7603	0.54191	42.477	-0.11788	40.6183	-0.1648
			38.7938	0.51168	42.5104	-0.10361	40.6515	-0.13332
			38.8273	0.49448	42.5436	-0.07357	40.6847	-0.08766
			38.8607	0.48133	42.5772	-0.06049	40.7182	-0.06407
			38.894	0.4747	42.6107	-0.02431	40.7516	-0.03743
			38.9273	0.48581	42.6441	-0.01229	40.7851	-0.02412
			38.9607	0.48887	42.6775	0.0093	40.8188	-0.02873
			38.9942	0.47291	42.7111	0.03713	40.8521	-0.0516
			39.0274	0.47832	42.7448	0.06361	40.8854	-0.04063
			39.0604	0.47244	42.7781	0.07849	40.9186	-0.03657
			39.0939	0.46977	42.8115	0.1043	40.9518	-0.03775
			39.1274	0.43845	42.8449	0.12291	40.9853	-0.02536
			39.1611	0.434	42.8784	0.15537	41.0189	-0.00944
			39.1945	0.45278	42.9116	0.18648	41.0524	0.01245
			39.2283	0.49063	42.9449	0.20254	41.0861	0.00995
			39.2623	0.50088	42.9782	0.2053	41.1193	0.0374
			39.2958	0.52571	43.0114	0.18375	41.1528	0.03856
			39.3293	0.56183	43.0449	0.19883	41.186	0.0334
			39.3627	0.56659	43.0782	0.19062	41.2195	0.03933
			39.396	0.57257	43.1117	0.20667	41.253	0.06284
			39.4292	0.55891	43.1451	0.20605	41.2866	0.08079
			39.4627	0.56829	43.1788	0.19581	41.3203	0.08842
			39.496	0.54826	43.2125	0.2246	41.3539	0.13639
			39.5294	0.5215	43.2461	0.25032	41.3876	0.15649
			39.5629	0.52253	43.2799	0.2996	41.4212	0.15595
			39.5966	0.50773	43.3139	0.29831	41.4546	0.10676
			39.6301	0.49004	43.3477	0.33067	41.4881	0.07239
			39.6632	0.49711	43.381	0.39994	41.5214	0.04025
			39.6966	0.49863	43.4142	0.42681	41.555	-0.0349
			39.7301	0.49778	43.4476	0.42878	41.5883	-0.05874
			39.7635	0.50562	43.4808	0.40619	41.6213	-0.03842
			39.7966	0.53031	43.5137	0.43338	41.6548	-0.00547
			39.83	0.55426	43.5471	0.44855	41.6881	0.04668
			39.8634	0.54621	43.5807	0.45576	41.7216	0.09329
			39.8967	0.5621	43.6144	0.50075	41.755	0.13313
			39.9294	0.59774	43.6479	0.55397	41.7884	0.13756
			39.9626	0.61777	43.6812	0.57651	41.8218	0.11069
			39.996	0.62428	43.7144	0.6093	41.8547	0.1102
			40.0292	0.62931	43.7476	0.6199	41.888	0.0906
			40.0627	0.63083	43.7808	0.67793	41.9209	0.09948
			40.0961	0.65609	43.8139	0.65731	41.9543	0.09616
			40.13	0.64565	43.8472	0.65305	41.9875	0.11154
			40.1635	0.646	43.8805	0.69955	42.0211	0.15057
			40.1962	0.65032	43.914	0.7316	42.0549	0.1763
			40.229	0.66694	43.9475	0.77706	42.0883	0.18836
			40.2619	0.69249	43.9808	0.78422	42.1218	0.18329
			40.2946	0.67606	44.014	0.83197	42.155	0.20949
			40.3273	0.69055	44.0472	0.87064	42.1885	0.20986
			40.3603	0.69739	44.0807	0.86481	42.2216	0.21823
			40.3938	0.71322	44.1141	0.8683	42.2548	0.21867
			40.4274	0.70888	44.1473	0.89409	42.2882	0.23554
			40.4607	0.70653	44.1808	0.89232	42.3214	0.23765
			40.4942	0.70746	44.2143	0.94845	42.3552	0.23252
			40.5275	0.71468	44.2479	0.96998	42.3885	0.26021
			40.561	0.70459	44.2811	1.00688	42.4219	0.27989
			40.5946	0.70828	44.3137	0.99101	42.4552	0.2862
			40.628	0.69398	44.3469	0.99495	42.4885	0.31288
			40.6613	0.68375	44.3801	1.02686	42.5221	0.35135
			40.6947	0.67286	44.4132	0.99335	42.5553	0.43903
			40.728	0.65633	44.4462	1.00417	42.5889	0.49529
			40.7613	0.65541	44.4796	1.04243	42.6222	0.48624
			40.7943	0.65	44.5133	1.10581	42.6556	0.47387
			40.8274	0.68102	44.5468	1.13544	42.6891	0.42312
			40.8607	0.70204	44.58	1.16353	42.7223	0.36645
			40.8942	0.71963	44.6136	1.19483	42.7557	0.28182
			40.9276	0.74225	44.6472	1.23155	42.7889	0.21517
			40.9607	0.7578	44.6805	1.27225	42.8227	0.23325
			40.9942	0.76429	44.7139	1.33506	42.8565	0.25199
			41.0278	0.7569	44.7472	1.3839	42.8899	0.29437
			41.0611	0.75991	44.7807	1.39636	42.9233	0.34261
			41.0945	0.77236	44.814	1.43795	42.9567	0.35631
			41.1283	0.76227	44.8475	1.45434	42.9901	0.35256
			41.1621	0.77575	44.8811	1.4931	43.0234	0.32276
			41.1957	0.79989	44.9144	1.48655	43.0567	0.33963
			41.2292	0.8421	44.9479	1.51459	43.0902	0.35411
			41.2627	0.8757	44.9816	1.57606	43.1236	0.37674
			41.2963	0.85134	45.015	1.6049	43.157	0.37644
			41.3295	0.83795	45.0483	1.67277	43.1902	0.39944
			41.3627	0.81341	45.0817	1.68518	43.2235	0.42674
			41.3961	0.76477	45.1153	1.72249	43.2572	0.46694
			41.4292	0.7221	45.1487	1.73482	43.2906	0.4786
			41.4625	0.6782	45.1818	1.75835	43.3242	0.48564
			41.4957	0.6871	45.2154	1.82522	43.358	0.53379
			41.5295	0.70812	45.2489	1.88955	43.3918	0.56836
			41.563	0.7332	45.2822	1.94602	43.4253	0.59521
			41.5963	0.74619	45.3157	2.00364	43.4585	0.53939
			41.6297	0.73554	45.3493	2.07872	43.4919	0.49315
			41.6634	0.74131	45.3828	2.12977	43.5251	0.47256
			41.6966	0.76267	45.4158	2.14929	43.5585	0.42557
			41.7295	0.7679	45.449	2.16004	43.5917	0.38264
			41.7632	0.74334	45.4822	2.18447	43.625	0.37961
			41.797	0.75766	45.5153	2.21511	43.6583	0.41832
			41.8308	0.79902	45.5485	2.24499	43.6917	0.46287
			41.8642	0.83226	45.5819	2.28768	43.7251	0.46489
			41.898	0.83261	45.6155	2.33924	43.7582	0.48406
			41.9316	0.85123	45.6491	2.37828	43.7916	0.50667
			41.9649	0.88994	45.6828	2.42849	43.8249	0.48739
			41.9981	0.90679	45.7164	2.47006	43.8583	0.49097
			42.0315	0.89448	45.7498	2.50214	43.8916	0.50723
			42.0647	0.87724	45.7832	2.53118	43.925	0.52917
			42.0981	0.87942	45.8166	2.57656	43.9584	0.60111
			42.1315	0.88165	45.8497	2.60638	43.9917	0.61122
			42.165	0.90735	45.8831	2.67132	44.0249	0.65283
			42.1984	0.91636	45.9166	2.72086	44.0583	0.65757
			42.2315	0.97006	45.95	2.76629	44.0917	0.64938
			42.2649	1.03145	45.983	2.80596	44.1252	0.66429
			42.2979	1.08177	46.0164	2.86934	44.1587	0.63688
			42.331	1.1096	46.05	2.92341	44.1923	0.63403
			42.3641	1.12972	46.0833	2.94064	44.2259	0.62184
			42.3973	1.15594	46.1166	2.97449	44.2594	0.62563
			42.4305	1.15853	46.15	3.03396	44.2926	0.60587
			42.4641	1.14734	46.1838	3.10538	44.3256	0.57918
			42.4977	1.1648	46.2172	3.12926	44.3589	0.55042
			42.5313	1.17833	46.2503	3.16327	44.3922	0.5512
			42.5647	1.19345	46.2838	3.2	44.4254	0.5468
			42.5981	1.2069	46.3173	3.27996	44.4583	0.55175
			42.6316	1.23694	46.3505	3.34249	44.4915	0.57706
			42.665	1.24106	46.3836	3.36195	44.5247	0.57308
			42.6983	1.27794	46.4168	3.41273	44.5578	0.58404
			42.7314	1.30747	46.4501	3.49531	44.5909	0.56822
			42.765	1.31866	46.4832	3.59267	44.6243	0.55082
			42.7984	1.35731	46.5164	3.64582	44.6581	0.53041
			42.8317	1.37502	46.5497	3.7372	44.6919	0.53537
			42.8649	1.41908	46.5829	3.83656	44.7254	0.56613
			42.8983	1.42331	46.6163	3.91388	44.7592	0.58362
			42.9319	1.45768	46.6498	3.92752	44.7928	0.61387
			42.9652	1.47417	46.6831	3.98109	44.8261	0.63501
			42.9987	1.49677	46.7163	4.00865	44.8595	0.66941
			43.0322	1.49757	46.7496	3.99755	44.8929	0.6815
			43.0657	1.52375	46.7834	4.0023	44.9261	0.69285
			43.0991	1.53478	46.8166	4.02075	44.9594	0.72466
			43.1324	1.55051	46.8502	4.09235	44.9925	0.74614
			43.1657	1.56158	46.8838	4.11898	45.0262	0.76102
			43.199	1.56248	46.9175	4.17004	45.0595	0.74832
			43.2325	1.60723	46.9512	4.21938	45.0925	0.75597
			43.266	1.63185	46.9844	4.27729	45.126	0.71561
			43.2996	1.63489	47.0182	4.35587	45.1591	0.69451
			43.3331	1.65071	47.0515	4.41438	45.1926	0.72681
			43.3669	1.7026	47.0849	4.46135	45.2258	0.77573
			43.4008	1.73247	47.1184	4.53494	45.2593	0.81528
			43.4342	1.71974	47.1518	4.59604	45.2931	0.80833
			43.4676	1.73099	47.1853	4.67524	45.3266	0.80456
			43.5008	1.76753	47.2188	4.71928	45.3604	0.7949
			43.534	1.78847	47.252	4.76676	45.3941	0.75481
			43.5673	1.77216	47.2853	4.83192	45.4276	0.71058
			43.6003	1.80019	47.3184	4.86663	45.4611	0.65679
			43.634	1.856	47.3519	4.93335	45.4944	0.64321
			43.6674	1.86524	47.3852	4.98127	45.5279	0.79839
			43.701	1.90883	47.4184	5.04516	45.5612	0.87091
			43.7348	1.94648	47.452	5.1338	45.5941	0.71264
			43.7682	2.01512	47.4856	5.23163	45.6273	0.44712
			43.8017	2.02947	47.5189	5.3125	45.6606	0.21574
			43.835	2.02734	47.5523	5.36894	45.6939	0
			43.8687	2.07709	47.5858	5.41625	45.7269	-0.2894
			43.9019	2.10287	47.6194	5.49747	45.7603	-0.48464
			43.9352	2.11446	47.6528	5.561	45.7941	-0.4297
			43.9687	2.1383	47.686	5.60001	45.8276	-0.24829
			44.0019	2.17359	47.7195	5.66427	45.8608	-0.05181
			44.0351	2.2183	47.7529	5.76713	45.894	0.14744
			44.0683	2.24205	47.7863	5.87424	45.9279	0.26606
			44.1018	2.26233	47.8198	5.95927	45.9613	0.34496
			44.1352	2.29822	47.8534	6.04741	45.9948	0.39186
			44.1685	2.31686	47.8871	6.15655	46.0282	0.43606
			44.2018	2.34342	47.9206	6.27241	46.0617	0.4505
			44.2354	2.37121	47.9539	6.36017	46.0954	0.45067
			44.2687	2.38418	47.9875	6.4672	46.1286	0.46511
			44.3018	2.4357	48.0208	6.60789	46.1624	0.48283
			44.3348	2.46635	48.0538	6.73371	46.1957	0.50588
			44.3682	2.50457	48.0868	6.84726	46.2291	0.50063
			44.4016	2.55522	48.1203	6.96447	46.2624	0.52084
			44.4348	2.60003	48.1539	7.08061	46.2959	0.52946
			44.4681	2.65713	48.1871	7.21269	46.3294	0.54413
			44.5017	2.69598	48.2207	7.30991	46.3623	0.54946
			44.5352	2.73645	48.2541	7.42861	46.3957	0.56206
			44.5683	2.7805	48.2876	7.54852	46.4287	0.57309
			44.6013	2.80604	48.3208	7.66239	46.462	0.61575
			44.6346	2.85938	48.3538	7.79883	46.4953	0.63089
			44.6676	2.92705	48.3867	7.90964	46.5284	0.67697
			44.7009	2.96223	48.4193	8.03344	46.5618	0.7737
			44.7343	2.98343	48.4522	8.18368	46.5952	0.83892
			44.768	3.0203	48.4851	8.32516	46.6287	0.89274
			44.8017	3.08025	48.5179	8.46576	46.6622	0.89566
			44.8351	3.13808	48.5511	8.5815	46.6952	0.90779
			44.8688	3.18501	48.5844	8.70992	46.7286	0.87705
			44.9021	3.20984	48.618	8.86292	46.7619	0.78428
			44.9355	3.30098	48.6517	9.01185	46.7951	0.72178
			44.9686	3.36162	48.6851	9.1628	46.8288	0.69895
			45.0017	3.40432	48.7185	9.35099	46.862	0.68828
			45.0349	3.44998	48.7521	9.56351	46.8957	0.68932
			45.0683	3.4892	48.7855	9.76879	46.9296	0.69548
			45.1017	3.56791	48.819	9.97016	46.9632	0.69254
			45.1352	3.57138	48.8524	10.1497	46.9968	0.72035
			45.1688	3.59616	48.8861	10.3254	47.0302	0.74377
			45.2024	3.62306	48.9196	10.5202	47.0639	0.74382
			45.2358	3.60536	48.9531	10.7012	47.0973	0.7662
			45.269	3.61583	48.9869	10.8849	47.1306	0.78927
			45.3023	3.60129	49.0202	11.0409	47.1641	0.85178
			45.3355	3.65687	49.0538	11.2407	47.1975	0.87382
			45.3691	3.69709	49.087	11.4636	47.2309	0.89351
			45.4027	3.71236	49.1204	11.6366	47.2643	0.89568
			45.4363	3.74549	49.1537	11.8247	47.2976	0.88677
			45.4699	3.76036	49.1867	12.0511	47.3308	0.90243
			45.5035	3.81709	49.2202	12.2801	47.3641	0.89488
			45.5371	3.83299	49.2536	12.5128	47.3975	0.89382
			45.5706	3.84856	49.2869	12.7456	47.4311	0.88913
			45.6041	3.89678	49.3203	13.016	47.4644	0.95222
			45.6375	3.95345	49.3537	13.293	47.4978	0.97845
			45.6711	3.99057	49.3871	13.5487	47.5311	0.97487
			45.7046	3.96131	49.4205	13.8397	47.5645	0.99399
			45.7377	3.92288	49.4538	14.1363	47.5981	0.99571
			45.771	3.85555	49.4876	14.4196	47.6314	1.01214
			45.8043	3.73967	49.5209	14.7107	47.665	0.97219
			45.8376	3.61845	49.5545	14.9947	47.6986	0.98202
			45.8709	3.51439	49.5883	15.3031	47.732	1.01972
			45.9044	3.45079	49.6217	15.6023	47.7655	1.02148
			45.9381	3.41912	49.6552	15.9189	47.7986	1.04092
			45.9716	3.43492	49.6887	16.2724	47.8318	1.0658
			46.0054	3.48065	49.7221	16.6236	47.865	1.11299
			46.039	3.56483	49.7556	16.9822	47.8982	1.11581
			46.0724	3.64471	49.7889	17.3388	47.9318	1.10928
			46.1057	3.74042	49.8224	17.722	47.9654	1.11375
			46.1389	3.83552	49.8555	18.1017	47.9986	1.14512
			46.1722	3.95712	49.8885	18.4668	48.0321	1.15826
			46.2053	4.0896	49.9219	18.8776	48.0655	1.17749
			46.2387	4.18222	49.955	19.2868	48.0986	1.22865
			46.2722	4.29267	49.9885	19.7101	48.132	1.25542
			46.3054	4.39875	50.0217	20.1258	48.1651	1.29734
			46.3388	4.53823	50.0554	20.5204	48.1987	1.315
			46.3721	4.63192	50.0889	20.9637	48.232	1.32079
			46.4052	4.76559	50.1224	21.3821	48.2655	1.33433
			46.4383	4.91649	50.1559	21.837	48.2991	1.34203
			46.4715	5.06237	50.1888	22.2751	48.332	1.35471
			46.5046	5.22621	50.2222	22.7384	48.3653	1.3597
			46.5377	5.37018	50.2556	23.2122	48.3983	1.38859
			46.5714	5.52491	50.2892	23.6535	48.4312	1.43421
			46.6048	5.63278	50.3228	24.1283	48.4639	1.47808
			46.6382	5.71273	50.3564	24.6156	48.4966	1.4942
			46.6718	5.781	50.3898	25.1096	48.5295	1.51812
			46.7054	5.86399	50.4233	25.5981	48.5623	1.53666
			46.7389	5.92292	50.4567	26.1042	48.5955	1.53659
			46.772	5.98756	50.4899	26.6352	48.6289	1.56039
			46.8053	6.0626	50.5228	27.1405	48.6624	1.55632
			46.8388	6.13265	50.5559	27.6096	48.6959	1.59932
			46.8721	6.22297	50.5891	28.1487	48.7294	1.65559
			46.9055	6.25237	50.6223	28.6857	48.7625	1.70005
			46.9391	6.32466	50.6556	29.2239	48.7957	1.73592
			46.9728	6.39766	50.6891	29.7652	48.8293	1.76234
			47.0064	6.49036	50.7227	30.3292	48.8627	1.77199
			47.0399	6.63661	50.7562	30.9298	48.8963	1.77481
			47.0732	6.79011	50.7901	31.508	48.93	1.7672
			47.1066	6.96754	50.8237	32.0872	48.9639	1.77744
			47.1398	7.08941	50.8568	32.6971	48.9976	1.76877
			47.173	7.19916	50.8899	33.3268	49.0308	1.75472
			47.2065	7.28179	50.923	33.9434	49.0643	1.78615
			47.2399	7.3789	50.9561	34.5668	49.0977	1.80507
			47.2734	7.44994	50.9891	35.2045	49.131	1.81517
			47.307	7.52982	51.0226	35.8629	49.1641	1.83036
			47.3404	7.63687	51.0561	36.495	49.1974	1.87492
			47.374	7.72768	51.0897	37.1344	49.2307	1.89986
			47.4072	7.85148	51.1232	37.7919	49.264	1.89249
			47.4407	7.94267	51.1568	38.4373	49.2974	1.90951
			47.4742	8.02254	51.19	39.119	49.3309	1.92083
			47.5073	8.0958	51.2231	39.7939	49.3646	1.93345
			47.5409	8.1975	51.2562	40.4902	49.3978	1.94559
			47.5741	8.34645	51.29	41.1726	49.4314	1.96844
			47.6072	8.46428	51.3235	41.8772	49.465	2.02091
			47.6404	8.55803	51.3569	42.6087	49.4983	2.02588
			47.6737	8.69779	51.3903	43.2722	49.5318	2.06995
			47.7073	8.83968	51.4238	43.961	49.5653	2.09628
			47.7407	8.97619	51.4574	44.6295	49.599	2.09669
			47.7741	9.08257	51.4905	45.3595	49.6325	2.11477
			47.8077	9.18342	51.524	46.0346	49.6659	2.11638
			47.8412	9.33536	51.5573	46.7173	49.6996	2.16904
			47.8746	9.45037	51.5908	47.4229	49.7329	2.18102
			47.9078	9.55928	51.6243	48.1288	49.7664	2.19157
			47.941	9.66617	51.6577	48.9023	49.8001	2.21406
			47.9742	9.79277	51.6911	49.6072	49.8336	2.24694
			48.0079	9.94388	51.7246	50.3483	49.867	2.28219
			48.0411	10.0798	51.7583	51.0878	49.9003	2.29356
			48.0746	10.2138	51.7919	51.8175	49.9338	2.35355
			48.1084	10.3467	51.8258	52.5675	49.9669	2.41314
			48.1418	10.4479	51.8595	53.2655	50	2.49015
			48.1754	10.5444	51.8932	53.9791	50.0333	2.53203
			48.2087	10.6423	51.9267	54.7039	50.0666	2.57918
			48.2425	10.717	51.9603	55.4257	50.1001	2.62326
			48.2758	10.8441	51.9938	56.1721	50.1336	2.65224
			48.3089	10.9865	52.0271	56.8831	50.167	2.67583
			48.3424	11.1524	52.0603	57.5853	50.2005	2.69567
			48.3756	11.345	52.0936	58.2996	50.234	2.726
			48.4083	11.5207	52.1269	59.0147	50.2676	2.75684
			48.441	11.7278	52.1602	59.721	50.3009	2.78724
			48.474	11.9128	52.1937	60.4243	50.3342	2.81506
			48.5069	12.125	52.227	61.1425	50.3675	2.86395
			48.54	12.308	52.2605	61.8834	50.4012	2.91228
			48.5731	12.4902	52.2938	62.6188	50.4344	2.93976
			48.6066	12.7096	52.3271	63.3373	50.4677	2.98183
			48.6399	12.9104	52.3605	64.0668	50.5012	3.01011
			48.6731	13.0986	52.3936	64.7705	50.5344	3.02034
			48.7065	13.2875	52.4269	65.4561	50.5678	3.03146
			48.7399	13.4981	52.46	66.1248	50.601	3.06625
			48.773	13.6913	52.4931	66.7917	50.6342	3.09726
			48.8064	13.8809	52.5261	67.4879	50.6673	3.11568
			48.8398	14.1183	52.5589	68.1582	50.7004	3.14082
			48.8736	14.3852	52.5921	68.8653	50.7336	3.15865
			48.907	14.622	52.6248	69.5478	50.7666	3.19548
			48.9404	14.8871	52.6579	70.2429	50.8	3.2113
			48.974	15.1752	52.6912	70.9274	50.8337	3.26041
			49.0074	15.4577	52.7245	71.602	50.8671	3.30964
			49.0408	15.717	52.7582	72.2667	50.9002	3.36254
			49.0743	15.9897	52.7918	72.8676	50.9338	3.43678
			49.1081	16.2953	52.8252	73.5211	50.9675	3.49198
			49.1415	16.583	52.8588	74.121	51.0007	3.55538
			49.1746	16.8877	52.892	74.725	51.0339	3.60901
			49.2081	17.2147	52.9256	75.2977	51.0674	3.69429
			49.2414	17.5611	52.9585	75.8598	51.101	3.76832
			49.2749	17.8737	52.9917	76.4389	51.1344	3.8264
			49.3081	18.1805	53.025	76.9867	51.1681	3.86046
			49.3414	18.5393	53.058	77.5708	51.2016	3.91231
			49.3753	18.8798	53.0918	78.1086	51.2353	3.96073
			49.4086	19.2108	53.1252	78.6045	51.2688	3.99547
			49.4424	19.5511	53.1589	79.1079	51.3024	4.04847
			49.4758	19.9224	53.1922	79.6473	51.336	4.09627
			49.5091	20.2986	53.2255	80.1567	51.3691	4.15944
			49.5429	20.6809	53.2589	80.6491	51.4026	4.20737
			49.5763	21.1185	53.2921	81.1302	51.4355	4.25388
			49.6099	21.7454	53.3253	81.6566	51.4691	4.28303
			49.6431	22.4679	53.3586	82.1638	51.5025	4.34613
			49.6765	23.2377	53.3922	82.6264	51.5361	4.40534
			49.7099	23.9915	53.4254	83.0862	51.5701	4.4834
			49.7429	24.731	53.4588	83.5144	51.6034	4.53862
			49.7762	25.3865	53.4921	83.9313	51.6373	4.59471
			49.8098	25.8503	53.5254	84.299	51.6705	4.66999
			49.8432	26.2237	53.5585	84.6684	51.7041	4.69795
			49.8763	26.5396	53.5915	85.0068	51.7375	4.7699
			49.9097	26.8967	53.6253	85.3179	51.7704	4.82044
			49.9431	27.2589	53.6588	85.6459	51.804	4.88004
			49.9766	27.6794	53.6922	85.9648	51.8373	4.95693
			50.0101	28.1216	53.7255	86.255	51.8709	5.02698
			50.0436	28.5926	53.7591	86.5358	51.9042	5.11676
			50.0774	29.0961	53.7925	86.7899	51.9376	5.18013
			50.111	29.6114	53.8258	87.0547	51.971	5.25637
			50.1446	30.1528	53.8592	87.2944	52.0043	5.35241
			50.1777	30.7235	53.8927	87.5128	52.0376	5.43255
			50.2111	31.302	53.9261	87.7272	52.0712	5.47905
			50.2445	31.8804	53.9597	87.9461	52.1048	5.52656
			50.2777	32.4937	53.9932	88.156	52.1381	5.59599
			50.3109	33.1001	54.0268	88.3386	52.1718	5.62654
			50.3443	33.7282	54.0602	88.4875	52.2052	5.63054
			50.378	34.3387	54.0932	88.6809	52.2388	5.64986
			50.4114	34.9611	54.1265	88.8599	52.272	5.71237
			50.4444	35.5495	54.1598	88.9579	52.3051	5.80856
			50.4777	36.1672	54.1932	89.0762	52.3386	5.86531
			50.511	36.8037	54.2264	89.1786	52.3718	5.97098
			50.5441	37.4255	54.2597	89.266	52.4049	6.07648
			50.5772	38.041	54.2934	89.2799	52.438	6.17278
			50.6106	38.7041	54.3269	89.3276	52.4713	6.25514
			50.6442	39.4155	54.3602	89.4005	52.5044	6.32167
			50.6776	40.1053	54.3935	89.4053	52.5374	6.41299
			50.711	40.8244	54.4269	89.3936	52.5702	6.4829
			50.7446	41.5614	54.4603	89.372	52.6037	6.60395
			50.7785	42.3636	54.4938	89.349	52.6368	6.72737
			50.8121	43.112	54.5273	89.2826	52.67	6.85427
			50.8456	43.8851	54.5609	89.1857	52.7032	6.9642
			50.8794	44.6811	54.5941	89.1149	52.7366	7.06043
			50.9129	45.4446	54.6277	89.0275	52.7699	7.16877
			50.9463	46.2374	54.661	88.9173	52.8033	7.26212
			50.9796	47.0062	54.6942	88.7912	52.8362	7.34216
			51.0127	47.822	54.7276	88.6595	52.8695	7.42046
			51.0458	48.6243	54.7608	88.5029	52.9027	7.51817
			51.0791	49.4302	54.7943	88.3443	52.9363	7.61219
			51.1124	50.2877	54.8277	88.1597	52.9696	7.7034
			51.1456	51.1288	54.8612	87.9899	53.0029	7.80133
			51.1788	51.9946	54.8948	87.8591	53.0367	7.88953
			51.2122	52.8796	54.9281	87.6577	53.0703	7.9651
			51.2457	53.7941	54.9613	87.4755	53.1039	8.03154
			51.279	54.6939	54.9947	87.2568	53.1371	8.10874
			51.3124	55.6106	55.0277	87.0488	53.1707	8.23394
			51.3456	56.539	55.0611	86.7817	53.2041	8.33209
			51.3791	57.4525	55.0945	86.4869	53.2374	8.45463
			51.4125	58.3671	55.1279	86.1952	53.2709	8.58578
			51.4457	59.273	55.1613	85.912	53.3045	8.73974
			51.479	60.1868	55.1949	85.6281	53.338	8.91274
			51.5122	61.1063	55.2281	85.3199	53.3713	9.01984
			51.5461	62.0281	55.2615	85.029	53.4047	9.14558
			51.5796	62.9669	55.2947	84.7094	53.4382	9.25422
			51.6131	63.8847	55.3281	84.4184	53.4715	9.39542
			51.6469	64.7902	55.3614	84.0946	53.5046	9.50256
			51.6806	65.7142	55.3948	83.7428	53.5382	9.60974
			51.7143	66.6344	55.4287	83.4038	53.572	9.74871
			51.7477	67.5698	55.4619	83.0419	53.6056	9.8258
			51.7812	68.5114	55.4951	82.67	53.6393	9.94698
			51.8147	69.4658	55.5283	82.283	53.673	10.0181
			51.8483	70.4395	55.5619	81.8731	53.7067	10.0952
			51.8815	71.4228	55.5952	81.481	53.7401	10.1445
			51.9148	72.3958	55.6283	81.0664	53.7732	10.2239
			51.9478	73.3671	55.6619	80.6529	53.8068	10.3429
			51.9811	74.344	55.6951	80.2536	53.8401	10.4365
			52.0144	75.313	55.7286	79.8285	53.8735	10.5753
			52.0478	76.2523	55.7617	79.4046	53.9069	10.7114
			52.0815	77.1805	55.7954	78.9666	53.9404	10.8633
			52.1149	78.0992	55.8292	78.5264	53.974	11.0185
			52.1488	78.9923	55.8625	78.0647	54.0072	11.1614
			52.182	79.8601	55.8967	77.5725	54.0404	11.3186
			52.2156	80.7464	55.9304	77.092	54.0737	11.4551
			52.249	81.6609	55.9642	76.6007	54.1071	11.5963
			52.2823	82.5682	55.9975	76.1076	54.1406	11.7524
			52.3157	83.4673	56.0308	75.5839	54.1741	11.8473
			52.3489	84.3837	56.0641	75.1187	54.2076	12.0069
			52.3826	85.3286	56.0973	74.6429	54.2411	12.1611
			52.416	86.2539	56.1308	74.153	54.2741	12.3065
			52.4494	87.1587	56.164	73.655	54.3074	12.4777
			52.4827	88.0773	56.1976	73.1632	54.3407	12.635
			52.5157	89.01	56.2311	72.6975	54.3739	12.8193
			52.5488	89.9311	56.2647	72.1568	54.4072	12.9631
			52.5819	90.8409	56.298	71.6196	54.4405	13.0972
			52.6147	91.7461	56.3313	71.1106	54.4741	13.2533
			52.6476	92.6354	56.3651	70.6013	54.5074	13.3938
			52.6808	93.501	56.3982	70.0992	54.5405	13.5185
			52.7141	94.3543	56.4314	69.5695	54.5736	13.6364
			52.7475	95.2003	56.4647	69.0484	54.6066	13.7802
			52.7809	96.019	56.498	68.5459	54.6397	13.9685
			52.8145	96.8565	56.5312	68.0204	54.6728	14.128
			52.848	97.6606	56.5641	67.4937	54.7058	14.2818
			52.8813	98.4607	56.5975	66.963	54.7391	14.4861
			52.9149	99.2269	56.6303	66.4546	54.7727	14.6752
			52.9485	99.961	56.6628	65.9691	54.8065	14.8556
			52.9818	100.726	56.6956	65.4477	54.8401	14.9949
			53.0151	101.453	56.7281	64.9303	54.8737	15.1907
			53.0486	102.189	56.7611	64.4517	54.9071	15.3616
			53.0823	102.919	56.7939	63.9636	54.9408	15.5131
			53.1159	103.649	56.8272	63.4785	54.9741	15.6937
			53.1493	104.367	56.8607	62.976	55.007	15.8715
			53.1826	105.025	56.8937	62.5042	55.0404	16.0584
			53.2161	105.654	56.9271	62.0276	55.0737	16.197
			53.2493	106.296	56.9604	61.5318	55.1072	16.3698
			53.2825	106.89	56.9936	61.0564	55.1404	16.5443
			53.3159	107.456	57.027	60.5759	55.1737	16.7341
			53.3493	108.025	57.0603	60.1217	55.2073	16.8932
			53.3827	108.593	57.0941	59.6806	55.2406	17.0434
			53.4159	109.138	57.1274	59.256	55.2742	17.2334
			53.4493	109.66	57.1608	58.8508	55.3078	17.4001
			53.4826	110.178	57.1939	58.419	55.3414	17.597
			53.5157	110.679	57.2274	58.0294	55.3749	17.7735
			53.5489	111.178	57.2607	57.6601	55.4084	18.0015
			53.5822	111.642	57.2936	57.257	55.4418	18.2389
			53.6156	112.091	57.3269	56.8928	55.4751	18.4285
			53.649	112.504	57.3602	56.5366	55.5084	18.6451
			53.6824	112.9	57.3938	56.2089	55.5419	18.8423
			53.7159	113.288	57.427	55.8546	55.5752	19.0526
			53.7493	113.599	57.4607	55.5045	55.6087	19.2399
			53.7829	113.9	57.4944	55.2051	55.6425	19.4593
			53.8163	114.182	57.528	54.8818	55.6764	19.6699
			53.8496	114.459	57.5616	54.5373	55.71	19.8621
			53.883	114.699	57.5949	54.2302	55.7435	20.0679
			53.9166	114.945	57.6286	53.9087	55.7771	20.2755
			53.9502	115.199	57.6617	53.6026	55.8105	20.503
			53.9836	115.41	57.6953	53.3176	55.8438	20.6459
			54.0172	115.607	57.7289	53.0552	55.877	20.8256
			54.0507	115.763	57.7625	52.8081	55.9105	21.0511
			54.0842	115.905	57.7961	52.5368	55.9439	21.26
			54.1176	115.998	57.8295	52.3296	55.9774	21.4564
			54.1504	116.072	57.8631	52.1028	56.011	21.6444
			54.1838	116.159	57.8967	51.8725	56.0442	21.9019
			54.2169	116.209	57.93	51.656	56.0773	22.1592
			54.2502	116.254	57.9636	51.4349	56.1105	22.3937
			54.2838	116.278	57.9971	51.248	56.1438	22.6479
			54.317	116.297	58.0308	51.0648	56.177	22.9077
			54.3507	116.29	58.0644	50.8893	56.2102	23.1663
			54.3842	116.243	58.0976	50.7319	56.2437	23.4059
			54.4179	116.206	58.1311	50.5518	56.2773	23.6678
			54.4515	116.115	58.1642	50.3912	56.3106	23.9461
			54.4848	116.015	58.1977	50.2333	56.344	24.1952
			54.5184	115.883	58.2309	50.0751	56.3771	24.4615
			54.5518	115.74	58.2643	49.9587	56.4105	24.7122
			54.5849	115.576	58.2977	49.8248	56.4439	24.973
			54.6179	115.397	58.3312	49.6894	56.4771	25.2107
			54.651	115.246	58.3644	49.6031	56.5106	25.4458
			54.6841	115.076	58.3975	49.5047	56.544	25.7284
			54.7173	114.873	58.431	49.3959	56.5776	26.0044
			54.7506	114.655	58.4643	49.3023	56.6107	26.3035
			54.7839	114.426	58.4976	49.2111	56.6431	26.6192
			54.817	114.166	58.5308	49.1391	56.676	26.9481
			54.8504	113.878	58.5645	49.0531	56.7087	27.2378
			54.8839	113.581	58.5977	49.0131	56.7416	27.5459
			54.9172	113.269	58.6311	48.9659	56.7741	27.8744
			54.9507	112.945	58.6645	48.8965	56.8071	28.1764
			54.9841	112.608	58.6977	48.8486	56.8407	28.4757
			55.0176	112.265	58.7308	48.8111	56.8739	28.7772
			55.0509	111.913	58.7638	48.7812	56.9069	29.1351
			55.0843	111.57	58.7968	48.729	56.9401	29.4562
			55.1178	111.205	58.8299	48.6998	56.9735	29.7607
			55.1511	110.853	58.8631	48.6917	57.0069	30.1275
			55.1848	110.504	58.8967	48.6841	57.0403	30.5038
			55.218	110.145	58.9301	48.6991	57.074	30.8798
			55.252	109.78	58.9635	48.7497	57.1077	31.2228
			55.2855	109.396	58.9973	48.7745	57.1412	31.5883
			55.3188	109.053	59.0307	48.7863	57.1748	31.9473
			55.3523	108.682	59.0643	48.7902	57.2081	32.2797
			55.3855	108.275	59.0977	48.7705	57.2414	32.6099
			55.419	107.877	59.1312	48.7687	57.2746	32.9746
			55.4522	107.477	59.1648	48.7503	57.3078	33.369
			55.4853	107.062	59.1981	48.7521	57.341	33.7649
			55.5187	106.638	59.2317	48.7724	57.3742	34.1809
			55.5518	106.216	59.2649	48.8026	57.4074	34.6013
			55.5851	105.808	59.2981	48.8535	57.4406	35.0331
			55.6186	105.422	59.3315	48.8819	57.4739	35.4598
			55.6519	105.039	59.3647	48.8881	57.5073	35.8971
			55.6853	104.625	59.3981	48.8928	57.5408	36.2825
			55.7188	104.206	59.4315	48.9047	57.5743	36.69
			55.7522	103.809	59.4649	48.9169	57.6079	37.1245
			55.786	103.446	59.4983	48.9299	57.6417	37.5574
			55.8194	103.028	59.5316	48.9643	57.6751	37.9985
			55.8531	102.609	59.5647	49.0075	57.7087	38.4016
			55.8864	102.232	59.5983	49.0562	57.7423	38.8355
			55.9199	101.859	59.6319	49.0816	57.7756	39.2989
			55.9534	101.475	59.6654	49.088	57.8092	39.751
			55.9865	101.04	59.699	49.1206	57.8422	40.2152
			56.0199	100.642	59.7328	49.0807	57.8754	40.6721
			56.0532	100.276	59.7669	49.0543	57.9086	41.1587
			56.0869	99.8825	59.8008	49.0404	57.9416	41.6896
			56.1204	99.4902	59.8344	49.08	57.9751	42.1776
			56.1537	99.0973	59.8679	49.1208	58.0082	42.6707
			56.1874	98.7401	59.9014	49.1165	58.0417	43.1535
			56.2208	98.3753	59.9348	49.1601	58.0751	43.661
			56.2539	97.9787	59.9681	49.1618	58.1084	44.2005
			56.2871	97.6003	60.0011	49.1477	58.1417	44.7381
			56.3206	97.2146	60.0343	49.0944	58.1752	45.2727
			56.3539	96.8014	60.0675	49.0444	58.2087	45.8188
			56.3869	96.3955	60.1005	49.038	58.2421	46.3968
			56.4203	95.9937	60.1337	49.0247	58.2755	46.9752
			56.4539	95.5969	60.1665	49.0356	58.3089	47.5244
			56.4877	95.184	60.1997	49.0153	58.3424	48.071
			56.5211	94.778	60.233	49.0388	58.3756	48.6493
			56.5546	94.3803	60.2661	49.0455	58.4089	49.232
			56.5883	93.9714	60.2996	49.0508	58.4421	49.7988
			56.6213	93.509	60.3329	49.0432	58.4754	50.3961
			56.6535	93.0559	60.3666	49.0472	58.5091	50.9818
			56.6858	92.6085	60.4001	49.107	58.5427	51.5729
			56.7184	92.1233	60.4333	49.1087	58.5761	52.1716
			56.7508	91.6043	60.4667	49.1055	58.6095	52.8239
			56.7833	91.0879	60.5003	49.106	58.643	53.438
			56.8162	90.6137	60.534	49.1052	58.6765	54.0373
			56.8497	90.0867	60.5673	49.0619	58.7096	54.6847
			56.8831	89.5385	60.6006	49.0074	58.7427	55.3112
			56.9163	89.0065	60.6342	48.9685	58.7756	55.9538
			56.95	88.5002	60.6677	48.9233	58.8086	56.5622
			56.9833	87.9221	60.7014	48.8534	58.8417	57.2412
			57.0167	87.3123	60.7346	48.7995	58.8749	57.9131
			57.05	86.7205	60.7676	48.7767	58.9081	58.5803
			57.0835	86.1292	60.8009	48.7292	58.9412	59.2771
			57.1171	85.4913	60.8339	48.7017	58.9747	59.9854
			57.1506	84.8129	60.8672	48.6667	59.0082	60.7023
			57.184	84.1392	60.9	48.6429	59.0414	61.391
			57.2176	83.4315	60.9329	48.6236	59.0748	62.104
			57.2512	82.7091	60.9665	48.5806	59.108	62.8404
			57.2842	81.9434	60.9995	48.5316	59.1415	63.5944
			57.3175	81.1686	61.033	48.465	59.1748	64.329
			57.3506	80.391	61.066	48.4082	59.2086	65.0703
			57.3842	79.6095	61.0995	48.3602	59.2421	65.8611
			57.4176	78.8011	61.133	48.2775	59.2756	66.635
			57.451	77.9765	61.1665	48.1846	59.3092	67.3921
			57.4845	77.1347	61.2003	48.1086	59.3429	68.1516
			57.518	76.286	61.2337	48.0173	59.3766	68.9392
			57.5513	75.429	61.267	47.9249	59.4097	69.7135
			57.5847	74.5403	61.3004	47.8178	59.4433	70.5051
			57.6178	73.6528	61.3338	47.7189	59.477	71.2769
			57.6509	72.7072	61.367	47.6303	59.51	72.0634
			57.6842	71.784	61.4002	47.5346	59.543	72.9034
			57.7176	70.8421	61.4336	47.4122	59.5763	73.7412
			57.7512	69.8513	61.4671	47.2964	59.6097	74.5655
			57.7846	68.8642	61.5003	47.1858	59.643	75.3713
			57.8183	67.8579	61.5338	47.0443	59.6763	76.2053
			57.8521	66.8645	61.5675	46.9076	59.7101	77.0224
			57.8854	65.8095	61.6009	46.7662	59.7434	77.797
			57.9187	64.7998	61.6341	46.6228	59.7771	78.5952
			57.9519	63.7993	61.6674	46.4849	59.8106	79.4531
			57.985	62.7799	61.7008	46.3253	59.8444	80.33
			58.0185	61.7542	61.734	46.1608	59.8779	81.2048
			58.0518	60.714	61.7674	46.0068	59.9113	82.1019
			58.0852	59.7089	61.8006	45.8506	59.9451	82.9758
			58.1187	58.6144	61.834	45.6916	59.9782	83.8532
			58.1523	57.543	61.8676	45.5282	60.0117	84.6926
			58.186	56.4713	61.9012	45.359	60.0448	85.5297
			58.2193	55.4193	61.9347	45.2164	60.0781	86.3898
			58.2529	54.3451	61.9681	45.005	60.1115	87.2747
			58.2867	53.2529	62.0019	44.7985	60.145	88.2002
			58.3202	52.1917	62.0355	44.6055	60.1785	89.1466
			58.3534	51.1052	62.069	44.392	60.2117	90.1083
			58.3868	50.0037	62.1026	44.1778	60.2453	91.0234
			58.4201	48.8999	62.136	43.9519	60.2788	91.8933
			58.4532	47.8543	62.1697	43.7629	60.3124	92.7218
			58.4862	46.8289	62.2031	43.5043	60.3458	93.564
			58.5196	45.8211	62.2365	43.2785	60.3793	94.3789
			58.5531	44.8271	62.2697	43.0304	60.4128	95.1924
			58.5864	43.8455	62.3028	42.7688	60.4464	96.056
			58.6199	42.8694	62.3362	42.5226	60.4796	96.9503
			58.6532	41.8905	62.3692	42.2566	60.5126	97.8778
			58.6865	40.9335	62.4021	42.0194	60.5462	98.7711
			58.7197	39.991	62.4354	41.7646	60.5792	99.6711
			58.7527	39.0659	62.4687	41.5104	60.6127	100.61
			58.7861	38.1829	62.5024	41.2653	60.6457	101.505
			58.8191	37.3081	62.5361	40.9686	60.679	102.413
			58.8525	36.441	62.5697	40.6929	60.7124	103.285
			58.886	35.5754	62.6034	40.416	60.7455	104.186
			58.9192	34.7211	62.6372	40.0989	60.7787	105.105
			58.9526	33.8964	62.6706	39.8109	60.8117	105.98
			58.9858	33.0789	62.704	39.5133	60.8447	106.884
			59.019	32.2992	62.7374	39.244	60.8778	107.759
			59.0524	31.5434	62.7706	38.9105	60.9108	108.691
			59.0857	30.8307	62.8038	38.5843	60.9439	109.613
			59.119	30.129	62.8363	38.3038	60.9773	110.504
			59.1523	29.4411	62.8693	37.9926	61.0108	111.38
			59.1859	28.7981	62.9023	37.6551	61.0442	112.234
			59.2192	28.1731	62.9351	37.3092	61.0778	113.124
			59.2528	27.5515	62.9681	37.0032	61.1113	114.071
			59.286	26.9453	63.0012	36.7044	61.145	115.007
			59.3194	26.3618	63.0349	36.3629	61.1785	115.808
			59.3528	25.8134	63.0683	36.0359	61.2121	116.62
			59.386	25.2866	63.1014	35.7342	61.2458	117.475
			59.4195	24.7902	63.1348	35.4234	61.2793	118.385
			59.4528	24.3437	63.168	35.1132	61.3131	119.133
			59.4863	23.9085	63.2017	34.769	61.3468	119.818
			59.5199	23.504	63.2352	34.4535	61.3802	120.565
			59.5534	23.0808	63.2689	34.1154	61.4135	121.347
			59.5869	22.6905	63.3026	33.7469	61.4469	122.106
			59.6204	22.3271	63.3363	33.3934	61.48	122.767
			59.6536	21.9783	63.3701	33.0213	61.5131	123.46
			59.687	21.6677	63.4034	32.6631	61.5463	124.203
			59.7204	21.3844	63.4367	32.2883	61.5795	124.976
			59.7539	21.1455	63.4702	31.938	61.6129	125.719
			59.7877	20.9083	63.5036	31.6038	61.6461	126.414
			59.8212	20.7009	63.5372	31.2634	61.6794	127.129
			59.8549	20.4659	63.5709	30.9435	61.7128	127.856
			59.8886	20.2424	63.6047	30.6148	61.7461	128.568
			59.9221	20.0116	63.6385	30.2628	61.7794	129.259
			59.9556	19.7938	63.6721	29.8895	61.8126	129.938
			59.9885	19.5813	63.7057	29.5067	61.8462	130.622
			60.0221	19.3684	63.7389	29.0879	61.8798	131.296
			60.0554	19.1729	63.7721	28.6804	61.913	131.932
			60.0888	18.9954	63.8053	28.2532	61.9462	132.544
			60.1223	18.8317	63.8383	27.8518	61.9797	133.112
			60.1554	18.6794	63.8717	27.44	62.0131	133.674
			60.1891	18.5437	63.9051	27.0246	62.0461	134.239
			60.2223	18.4018	63.9384	26.6667	62.0792	135.271
			60.2555	18.3139	63.9717	26.304	62.1128	136.417
			60.2889	18.2347	64.0053	25.9668	62.1462	137.043
			60.3223	18.1775	64.0388	25.6279	62.1793	137.452
			60.3559	18.1361	64.072	25.2953	62.2124	137.834
			60.3894	18.0979	64.1051	24.9593	62.2456	138.307
			60.423	18.0646	64.1387	24.5987	62.279	138.333
			60.4565	18.0341	64.1721	24.2567	62.3122	138.277
			60.4899	17.997	64.2052	23.8922	62.3459	138.762
			60.5235	17.9824	64.2384	23.5481	62.3794	139.482
			60.5572	17.937	64.2716	23.2089	62.4134	140.134
			60.5907	17.9204	64.305	22.8687	62.4471	140.661
			60.6242	17.9208	64.3381	22.5433	62.4808	141.084
			60.6574	17.9287	64.3712	22.2004	62.5143	141.417
			60.6909	17.9406	64.4046	21.8695	62.5476	141.64
			60.7242	17.9476	64.4379	21.5458	62.5812	141.809
			60.7571	18.0306	64.4711	21.2417	62.6146	141.971
			60.79	18.0815	64.504	20.9504	62.6479	142.06
			60.823	18.156	64.5374	20.6444	62.6815	142.143
			60.8563	18.2136	64.5708	20.3551	62.7148	142.219
			60.8894	18.3024	64.6038	20.0776	62.748	142.288
			60.9222	18.3922	64.6373	19.7743	62.7812	142.316
			60.9557	18.4327	64.6707	19.4606	62.8144	142.343
			60.989	18.5013	64.7041	19.1458	62.8477	142.397
			61.0224	18.5519	64.7376	18.8534	62.8808	142.412
			61.0556	18.634	64.771	18.5664	62.9143	142.388
			61.0889	18.6954	64.8048	18.2971	62.9477	142.361
			61.1223	18.7586	64.838	18.015	62.9813	142.357
			61.1553	18.8257	64.8714	17.7539	63.0148	142.357
			61.1891	18.8748	64.9052	17.5126	63.0484	142.296
			61.2223	18.9275	64.9388	17.2596	63.0817	142.232
			61.256	18.9658	64.9723	16.9891	63.1151	142.152
			61.2895	18.9597	65.0056	16.7418	63.1484	142.03
			61.323	18.9581	65.0393	16.5281	63.1816	141.879
			61.3565	18.9856	65.0731	16.3137	63.215	141.686
			61.3899	18.9967	65.1065	16.0815	63.2486	141.487
			61.4237	19.0366	65.1398	15.8481	63.2822	141.263
			61.4569	19.0449	65.1733	15.6296	63.3156	141.025
			61.4902	19.1239	65.2067	15.4035	63.3489	140.808
			61.5236	19.2087	65.2399	15.1594	63.3822	140.544
			61.5571	19.2914	65.2727	14.8975	63.4155	140.243
			61.5904	19.3765	65.306	14.6761	63.4487	139.927
			61.6232	19.4293	65.3393	14.4756	63.4818	139.62
			61.6566	19.5195	65.3723	14.2988	63.5148	139.318
			61.69	19.563	65.4057	14.125	63.5481	138.99
			61.7236	19.61	65.4391	13.9651	63.5817	138.656
			61.7571	19.66	65.4727	13.8159	63.6151	138.298
			61.7907	19.7086	65.506	13.6861	63.6484	137.922
			61.8244	19.7785	65.5394	13.5442	63.682	137.5
			61.858	19.8329	65.5731	13.4182	63.7154	137.061
			61.8917	19.8879	65.6064	13.2775	63.7488	136.555
			61.925	19.9226	65.6398	13.1259	63.7821	136.065
			61.9585	19.9439	65.6735	13.025	63.8155	135.561
			61.9915	20.0174	65.7067	12.9021	63.8487	135.037
			62.0247	20.048	65.74	12.8038	63.882	134.482
			62.0582	20.0826	65.7734	12.6932	63.9155	133.909
			62.0915	20.1369	65.8069	12.5981	63.949	133.369
			62.1249	20.2118	65.8403	12.5167	63.9824	132.803
			62.1584	20.2573	65.8734	12.4243	64.0157	132.231
			62.1919	20.3035	65.907	12.3626	64.0493	131.632
			62.225	20.3453	65.9403	12.2745	64.0829	131.043
			62.258	20.3931	65.9738	12.1972	64.1163	130.425
			62.2917	20.4195	66.0074	12.1367	64.1495	129.78
			62.3252	20.3988	66.0413	12.0923	64.1828	129.103
			62.3584	20.4176	66.075	12.0263	64.2161	128.431
			62.392	20.3866	66.1085	11.9481	64.2493	127.764
			62.4259	20.3998	66.1424	11.8941	64.2824	127.064
			62.4593	20.3925	66.1761	11.8468	64.3158	126.371
			62.4923	20.3918	66.2098	11.7738	64.3492	125.673
			62.5256	20.4166	66.2433	11.7159	64.3823	124.931
			62.559	20.4175	66.2771	11.6538	64.4157	124.22
			62.5925	20.4262	66.3108	11.5732	64.4493	123.517
			62.6259	20.4052	66.3443	11.5269	64.4828	122.825
			62.6593	20.4072	66.3777	11.4597	64.5161	122.09
			62.6928	20.4059	66.4111	11.4378	64.5494	121.34
			62.7263	20.3774	66.4444	11.414	64.5828	120.636
			62.7596	20.3525	66.4779	11.3972	64.6162	119.876
			62.7927	20.3323	66.511	11.431	64.6491	119.091
			62.8257	20.3061	66.5443	11.4626	64.6826	118.288
			62.8588	20.2596	66.5778	11.5069	64.716	117.493
			62.8919	20.2306	66.611	11.55	64.7494	116.719
			62.925	20.2274	66.6443	11.5766	64.7832	115.921
			62.9581	20.2328	66.6776	11.6094	64.8168	115.147
			62.9913	20.2029	66.7109	11.6366	64.8502	114.358
			63.0245	20.1762	66.7445	11.6839	64.8837	113.571
			63.0578	20.1642	66.7778	11.7326	64.9171	112.814
			63.0912	20.1198	66.8113	11.7585	64.9507	112.037
			63.1243	20.0864	66.8447	11.8223	64.9837	111.266
			63.1577	20.0218	66.8778	11.8986	65.017	110.46
			63.1911	19.9839	66.9114	11.9807	65.0506	109.654
			63.2244	19.96	66.9445	12.0315	65.0838	108.867
			63.2578	19.925	66.9778	12.0845	65.1171	108.063
			63.291	19.8828	67.0111	12.1797	65.1505	107.241
			63.3244	19.8268	67.0442	12.2615	65.1843	106.443
			63.3577	19.7944	67.0775	12.3509	65.2176	105.667
			63.391	19.7315	67.1103	12.4122	65.251	104.928
			63.4245	19.6474	67.1438	12.463	65.2844	104.167
			63.4581	19.5659	67.1765	12.5279	65.318	103.392
			63.4919	19.5042	67.2092	12.5835	65.3511	102.642
			63.5252	19.4345	67.2427	12.6311	65.3842	101.864
			63.5586	19.3412	67.2761	12.6977	65.4174	101.051
			63.5923	19.2841	67.3096	12.7608	65.451	100.249
			63.6256	19.1945	67.343	12.8522	65.4846	99.4576
			63.659	19.0904	67.3769	12.9362	65.5182	98.6541
			63.6923	18.9803	67.4107	12.9753	65.5519	97.8724
			63.7257	18.8752	67.4439	13.0306	65.5855	97.0968
			63.7591	18.7676	67.4772	13.1023	65.6193	96.3556
			63.7923	18.644	67.5108	13.187	65.6526	95.585
			63.8257	18.57	67.5441	13.2472	65.6859	94.8339
			63.8593	18.5094	67.5774	13.3061	65.7193	94.1188
			63.893	18.4353	67.6107	13.4014	65.7526	93.3792
			63.9266	18.3768	67.6443	13.5113	65.7859	92.6583
			63.9603	18.3133	67.6776	13.5725	65.8192	91.9597
			63.9938	18.2487	67.711	13.6489	65.8525	91.2687
			64.0275	18.1605	67.7444	13.6857	65.8859	90.5817
			64.0613	18.056	67.7779	13.7463	65.9195	89.8973
			64.0946	17.9499	67.8113	13.8057	65.953	89.211
			64.1283	17.8147	67.8447	13.8225	65.9865	88.5092
			64.1617	17.7057	67.8782	13.8796	66.0203	87.8079
			64.1954	17.5908	67.9115	13.9195	66.0537	87.1067
			64.2287	17.4792	67.9448	13.9776	66.0872	86.397
			64.2617	17.3653	67.9784	13.9921	66.1204	85.7206
			64.2952	17.2629	68.0117	13.9866	66.1538	85.0566
			64.3283	17.1628	68.0452	14.0156	66.1872	84.4287
			64.3616	17.054	68.0789	14.013	66.2205	83.7817
			64.3949	16.9472	68.1124	14.0122	66.2539	83.1478
			64.4285	16.8156	68.146	14.0335	66.2875	82.5072
			64.4621	16.7219	68.1795	14.0716	66.321	81.8659
			64.4954	16.6498	68.2129	14.1097	66.3545	81.2247
			64.5291	16.585	68.2461	14.1504	66.3883	80.5913
			64.5626	16.5042	68.2792	14.2004	66.4216	79.9878
			64.5961	16.4173	68.3126	14.2479	66.4553	79.3687
			64.6292	16.3715	68.3459	14.2905	66.4888	78.764
			64.6625	16.3059	68.3789	14.3123	66.5225	78.1665
			64.696	16.2058	68.4123	14.3428	66.5558	77.5736
			64.7294	16.0802	68.4457	14.328	66.5888	76.9844
			64.7627	15.9798	68.4789	14.302	66.6221	76.5364
			64.796	15.89	68.512	14.2776	66.6554	76.1297
			64.8293	15.7986	68.5454	14.2832	66.6885	75.5969
			64.8625	15.6921	68.5787	14.2986	66.7217	74.9042
			64.8956	15.6107	68.6119	14.3148	66.7551	74.2245
			64.929	15.5207	68.6451	14.3383	66.7886	73.5981
			64.9624	15.4338	68.6783	14.3293	66.8224	72.8065
			64.9959	15.3497	68.7114	14.3431	66.8556	72.0217
			65.0293	15.2574	68.7447	14.3237	66.8892	71.3833
			65.0629	15.1905	68.7782	14.3375	66.9223	70.8891
			65.0966	15.0958	68.8118	14.3453	66.9553	70.4119
			65.1298	15.0256	68.8453	14.3385	66.9884	69.8721
			65.1631	14.9493	68.8791	14.3394	67.0213	69.3645
			65.1963	14.8597	68.9128	14.3444	67.0548	68.8297
			65.2299	14.7648	68.9463	14.3301	67.0881	68.2951
			65.2631	14.6766	68.98	14.2737	67.1213	67.7276
			65.2965	14.6005	69.0133	14.2241	67.1549	67.1616
			65.3298	14.5223	69.0464	14.1654	67.1884	66.5863
			65.3631	14.4571	69.0794	14.1198	67.2215	65.9913
			65.3967	14.3944	69.1124	14.0627	67.2545	65.428
			65.43	14.3316	69.1454	14.0196	67.2878	64.8307
			65.4635	14.2581	69.1784	13.9757	67.3211	64.2629
			65.497	14.1874	69.2118	13.9129	67.3544	63.6879
			65.5303	14.1145	69.2455	13.8517	67.3875	63.1364
			65.5639	14.0399	69.2786	13.8085	67.4211	62.5347
			65.5972	13.9992	69.3121	13.7393	67.4544	61.9407
			65.6305	13.9736	69.3458	13.6618	67.4875	61.3731
			65.664	13.9374	69.379	13.5723	67.5207	60.8192
			65.6974	13.9142	69.4124	13.4886	67.5543	60.2277
			65.7308	13.9057	69.4455	13.4396	67.5877	59.6211
			65.7642	13.9034	69.4792	13.337	67.6209	59.0693
			65.7975	13.8721	69.5125	13.2436	67.6546	58.4993
			65.8309	13.8432	69.5454	13.1564	67.688	57.9127
			65.8642	13.8288	69.5788	13.0784	67.7216	57.2944
			65.8977	13.8176	69.6121	13.0072	67.7547	56.677
			65.9313	13.8283	69.6458	12.9075	67.7882	56.0627
			65.965	13.8011	69.6794	12.8346	67.8216	55.4355
			65.9985	13.8113	69.7131	12.7437	67.8553	54.7949
			66.0321	13.8089	69.7468	12.6551	67.889	54.1251
			66.0655	13.7875	69.78	12.5528	67.9225	53.4859
			66.0991	13.7672	69.8134	12.4323	67.9557	52.8507
			66.1322	13.7327	69.8464	12.3402	67.9893	52.1799
			66.1654	13.7455	69.8796	12.2455	68.0229	51.5421
			66.1988	13.7307	69.913	12.1214	68.0562	50.9076
			66.2318	13.7167	69.9463	11.9993	68.0896	50.2936
			66.2653	13.7252	69.9799	11.8939	68.1229	49.6535
			66.2984	13.7486	70.0133	11.787	68.1563	49.0209
			66.332	13.7838	70.0469	11.6394	68.1897	48.4367
			66.3655	13.7892	70.0804	11.5219	68.223	47.8126
			66.3988	13.8263	70.1137	11.3897	68.2559	47.1777
			66.4325	13.8463	70.1469	11.2651	68.2893	46.5612
			66.4659	13.8548	70.1802	11.1224	68.3227	45.9894
			66.4994	13.8775	70.2136	10.9663	68.3564	45.4041
			66.5329	13.9079	70.247	10.8428	68.3896	44.77
			66.5664	13.9485	70.2802	10.6865	68.423	44.0977
			66.6001	13.9541	70.3133	10.5646	68.4569	43.4186
			66.6335	13.99	70.3469	10.3989	68.4902	42.7672
			66.6674	14.0565	70.3801	10.237	68.5238	42.0786
			66.701	14.0974	70.4135	10.1189	68.5572	41.4201
			66.7345	14.0958	70.4467	9.97232	68.5908	40.8041
			66.768	14.1325	70.4802	9.84707	68.6243	40.2174
			66.8017	14.2022	70.5139	9.70557	68.6576	39.6175
			66.8352	14.2727	70.5474	9.61286	68.6907	38.9903
			66.8682	14.2986	70.5809	9.52429	68.7243	38.3943
			66.9015	14.3142	70.6143	9.40306	68.7576	37.7964
			66.9347	14.3496	70.6477	9.26954	68.7908	37.2048
			66.9678	14.3704	70.6812	9.09905	68.8242	36.6099
			67.0008	14.3884	70.7146	8.9563	68.8577	36.024
			67.0341	14.41	70.7478	8.77574	68.8912	35.4459
			67.0672	14.4396	70.7813	8.58551	68.9243	34.8676
			67.1004	14.4832	70.8147	8.39048	68.9579	34.297
			67.1335	14.5637	70.8482	8.19131	68.9914	33.7163
			67.1668	14.6213	70.8816	8.0303	69.0241	33.1305
			67.2002	14.6742	70.9149	7.86337	69.0569	32.5832
			67.2336	14.7054	70.9484	7.6746	69.0897	32.0193
			67.2671	14.7794	70.9819	7.50729	69.123	31.4896
			67.3004	14.8261	71.0154	7.32406	69.1559	30.9476
			67.3339	14.8516	71.0489	7.15783	69.1891	30.3827
			67.3674	14.9047	71.0821	6.96355	69.2227	29.8673
			67.4006	14.9255	71.1154	6.76542	69.2558	29.2952
			67.4338	14.9846	71.1487	6.59817	69.2893	28.7608
			67.4672	15.0354	71.182	6.43547	69.3225	28.1845
			67.5006	15.1015	71.2152	6.27776	69.3557	27.6546
			67.5341	15.1602	71.2486	6.13456	69.3891	27.2206
			67.5675	15.1901	71.2822	5.97525	69.4223	26.742
			67.6009	15.2529	71.3161	5.8162	69.4558	26.2834
			67.6343	15.3099	71.3498	5.62225	69.4895	25.7754
			67.6675	15.3589	71.3834	5.40651	69.5229	25.2949
			67.7008	15.3998	71.4171	5.20606	69.5561	24.805
			67.7342	15.4786	71.4507	5.02391	69.5895	24.2605
			67.7676	15.5472	71.4839	4.86721	69.623	23.7798
			67.801	15.6179	71.517	4.68805	69.6566	23.3459
			67.8347	15.6767	71.5501	4.55957	69.6899	22.9667
			67.8685	15.7033	71.5835	4.40319	69.7234	22.5693
			67.9018	15.7576	71.6167	4.26625	69.7567	22.1527
			67.9357	15.7803	71.6499	4.11287	69.7899	21.759
			67.9692	15.8186	71.6833	3.95569	69.8233	21.3682
			68.0027	15.8325	71.7165	3.82792	69.8565	20.9816
			68.0359	15.8509	71.7498	3.66245	69.89	20.5759
			68.0693	15.885	71.7829	3.57173	69.9237	20.1786
			68.103	15.9413	71.8161	3.47378	69.9573	19.8112
			68.1363	15.9947	71.8493	3.34854	69.9905	19.4489
			68.1696	16.0321	71.8825	3.23042	70.0241	19.0662
			68.2031	16.0579	71.916	3.13011	70.0577	18.8695
			68.2366	16.0869	71.9492	3.05229	70.0911	18.7636
			68.27	16.1209	71.9827	2.93565	70.1245	18.4781
			68.3034	16.1137	72.016	2.80241	70.1583	18.0906
			68.3367	16.0911	72.0494	2.71833	70.1919	17.6565
			68.3705	16.1038	72.0824	2.63845	70.2255	17.251
			68.4037	16.1312	72.1156	2.5389	70.259	16.7036
			68.4371	16.1344	72.1492	2.43912	70.2924	16.1311
			68.4706	16.1168	72.1827	2.34917	70.3259	15.7761
			68.5037	16.102	72.2162	2.25318	70.3594	15.5175
			68.5369	16.0913	72.2498	2.15369	70.3928	15.3109
			68.5699	16.055	72.2835	2.06071	70.4259	15.0821
			68.6031	16.0356	72.3177	1.94264	70.4592	14.8407
			68.6363	16.0355	72.3511	1.8191	70.4926	14.58
			68.6692	16.0351	72.3847	1.70528	70.5258	14.2764
			68.7027	16.0398	72.4184	1.60983	70.559	13.9999
			68.7362	16.0521	72.4518	1.51596	70.5924	13.7461
			68.7695	16.0608	72.4857	1.43257	70.6261	13.5142
			68.8031	16.0575	72.5188	1.36913	70.6596	13.2387
			68.8367	16.0007	72.5525	1.29877	70.693	12.955
			68.8705	15.9614	72.5858	1.21161	70.7264	12.7003
			68.9039	15.9137	72.619	1.12889	70.7597	12.4325
			68.9374	15.8666	72.6526	1.05158	70.7931	12.1352
			68.9707	15.8317	72.6856	0.9657	70.8263	11.846
			69.0036	15.7969	72.719	0.87191	70.8595	11.5904
			69.0364	15.8157	72.7521	0.82204	70.8926	11.3235
			69.0692	15.7976	72.7852	0.79552	70.9259	11.0676
			69.1023	15.7818	72.8184	0.78052	70.9593	10.8116
			69.1355	15.7523	72.8515	0.72362	70.9926	10.5753
			69.1687	15.7131	72.8847	0.68048	71.0258	10.3473
			69.202	15.6519	72.918	0.664	71.0593	10.1216
			69.2356	15.5708	72.9518	0.63799	71.0927	9.91262
			69.2687	15.4987	72.9854	0.58015	71.126	9.67888
			69.3023	15.425	73.0188	0.51863	71.1592	9.48885
			69.3357	15.3585	73.0527	0.4822	71.1925	9.28508
			69.3691	15.2431	73.0866	0.40385	71.2258	9.07292
			69.4026	15.1559	73.1202	0.30983	71.2593	8.86723
			69.4363	15.0719	73.1531	0.21753	71.2928	8.63734
			69.4699	14.9717	73.1859	0.15979	71.3261	8.45865
			69.5033	14.8612	73.2189	0.1106	71.3598	8.22371
			69.5364	14.7468	73.2513	0.04209	71.393	8.01891
			69.5698	14.6708	73.2836	0.03077	71.4266	7.83814
			69.6032	14.5787	73.3159	0.03821	71.4599	7.65214
			69.6365	14.4921	73.3489	0.06769	71.4933	7.48647
			69.6702	14.4116	73.3819	0.05938	71.5267	7.29805
			69.7035	14.3272	73.415	0.03923	71.56	7.12332
			69.7372	14.2209	73.4481	0.05589	71.5934	6.91013
			69.7708	14.1052	73.4817	0.0587	71.6268	6.72297
			69.8042	13.9846	73.5151	0.04002	71.66	6.51896
			69.8375	13.8553	73.5483	0.00171	71.6936	6.33695
			69.8705	13.7387	73.5814	0.00684	71.7269	6.16961
			69.9039	13.6082	73.6146	0	71.7601	6.0059
			69.9371	13.4897	73.6481	0.00179	71.7935	5.89686
			69.9705	13.3845	73.6812	-0.01661	71.8265	5.72782
			70.0039	13.2565	73.7147	-0.01959	71.8599	5.59097
			70.0373	13.1176	73.7487	-0.03182	71.8929	5.49136
			70.0709	12.9823	73.7825	-0.04068	71.9262	5.36873
			70.1043	12.868	73.8161	-0.01967	71.9599	5.27636
			70.1379	12.7046	73.8496	0.01258	71.9934	5.13301
			70.1716	12.5435	73.8831	-0.00284	72.0268	5.03157
			70.2052	12.3998	73.9163	-0.01952	72.0603	4.94129
			70.2387	12.2601	73.9491	-0.03087	72.0941	4.7734
			70.2719	12.0967	73.9823	-0.05526	72.1279	4.63519
			70.3054	11.9011	74.0156	-0.09515	72.1613	4.48357
			70.3388	11.7423	74.0486	-0.17584	72.1951	4.34773
			70.3719	11.6016	74.0818	-0.21449	72.2287	4.19181
			70.4052	11.4486	74.115	-0.23356	72.2621	4.01531
			70.4386	11.2574	74.1484	-0.23234	72.2955	3.89809
			70.4723	11.0892	74.1818	-0.26409	72.3288	3.7451
			70.5059	10.9598	74.2151	-0.27316	72.3622	3.57913
			70.5393	10.8412	74.2486	-0.28192	72.3953	3.44624
			70.5727	10.6848	74.2822	-0.26849	72.4289	3.32736
			70.6061	10.4948	74.3159	-0.25395	72.4623	3.23551
			70.6395	10.3588	74.3493	-0.24962	72.4957	3.13951
			70.6727	10.2176	74.3827	-0.2502	72.5292	3.0383
			70.7058	10.0385	74.4161	-0.27615	72.5626	2.97344
			70.7389	9.84988	74.4498	-0.25556	72.5956	2.86813
			70.7722	9.662	74.4832	-0.27421	72.6286	2.76144
			70.8055	9.50201	74.5165	-0.27791	72.6623	2.66656
			70.8388	9.32706	74.5501	-0.32914	72.6956	2.56222
			70.8722	9.14059	74.5836	-0.33429	72.7287	2.47869
			70.9058	8.97645	74.6174	-0.29353	72.762	2.39494
			70.9393	8.80142	74.6507	-0.28305	72.7955	2.36087
			70.9722	8.63492	74.6843	-0.25042	72.8293	2.29911
			71.0056	8.46585	74.7178	-0.26333	72.8627	2.21559
			71.0387	8.31665	74.7514	-0.24995	72.8961	2.1352
			71.0721	8.16564	74.7849	-0.23999	72.9295	2.09007
			71.1048	7.9881	74.8184	-0.24791	72.9632	2.02369
			71.1379	7.80464	74.8518	-0.26496	72.9971	1.90254
			71.1713	7.61751	74.8852	-0.30386	73.0303	1.80734
			71.2045	7.44527	74.9186	-0.31194	73.0636	1.72499
			71.238	7.2653	74.952	-0.27344	73.0973	1.61898
			71.2716	7.09117	74.9854	-0.2474	73.1308	1.50378
			71.3057	6.93213	75.0186	-0.22933	73.1636	1.41921
			71.3392	6.78102	75.052	-0.17026	73.1955	1.36215
			71.3726	6.62082	75.0855	-0.12036	73.2283	1.32076
			71.4063	6.4726	75.1188	-0.11093	73.2608	1.24175
			71.44	6.30883	75.1519	-0.12848	73.2931	1.22682
			71.4731	6.15212	75.1853	-0.13329	73.3256	1.21943
			71.5062	5.99491	75.2189	-0.16436	73.3586	1.19082
			71.5397	5.85464	75.2518	-0.17881	73.392	1.15987
			71.5729	5.70851	75.2847	-0.17624	73.4254	1.10597
			71.606	5.53704	75.3178	-0.12307	73.4584	1.07655
			71.6391	5.38221	75.3512	-0.03723	73.4917	1.01095
			71.6723	5.21936	75.3843	-0.01799	73.5251	0.93672
			71.7058	5.09207	75.4175	0.03983	73.5585	0.87924
			71.7392	4.93742	75.4513	0.0747	73.5922	0.82896
			71.7729	4.78219	75.4848	0.11049	73.6257	0.79481
			71.8064	4.65615	75.5184	0.11252	73.6592	0.78158
			71.8396	4.52445	75.552	0.06833	73.6927	0.76863
			71.8732	4.40296	75.5853	0.08808	73.7261	0.7651
			71.9063	4.26596	75.6185	0.07508	73.7594	0.75606
			71.9396	4.14696	75.6517	0.05349	73.7927	0.74521
			71.9728	4.04369	75.6851	0.02288	73.8261	0.76134
			72.0061	3.92442	75.7184	0.00631	73.8597	0.7665
			72.0398	3.80749	75.7517	-0.02294	73.8931	0.73273
			72.0733	3.70628	75.7849	-0.05097	73.9264	0.68537
			72.1068	3.58104	75.8185	-0.06295	73.9603	0.61366
			72.1404	3.46469	75.852	-0.08771	73.9939	0.58525
			72.174	3.36228	75.8856	-0.07424	74.027	0.53156
			72.2074	3.26217	75.919	-0.10597	74.0603	0.42359
			72.2408	3.14972	75.9525	-0.11313	74.0937	0.39042
			72.2741	3.04391	75.9861	-0.11268	74.1272	0.38847
			72.3075	2.93531	76.0195	-0.11549	74.1603	0.38781
			72.3409	2.82665	76.0531	-0.09345	74.1936	0.37188
			72.3743	2.6987	76.0866	-0.12055	74.2272	0.3631
			72.4077	2.58856	76.1202	-0.06232	74.2603	0.37685
			72.441	2.49839	76.1535	-0.05633	74.2938	0.35904
			72.4744	2.37642	76.1869	-0.05766	74.3272	0.32423
			72.5076	2.28801	76.2205	-0.03759	74.3604	0.5974
			72.5409	2.18742	76.2536	-0.04385	74.3936	1.4607
			72.5743	2.1108	76.287	-0.03569	74.427	2.15994
			72.6076	2.04237	76.3204	-0.04913	74.4603	2.61488
			72.641	1.96109	76.3541	-0.03255	74.4935	2.89339
			72.6746	1.91203	76.3873	0.00182	74.527	3.16781
			72.7082	1.82378	76.4205	0.0134	74.5607	3.23929
			72.7418	1.76432	76.454	0.05217	74.5945	2.81914
			72.7755	1.68432	76.4874	0.09211	74.6281	2.85602
			72.8092	1.60931	76.5208	0.11378	74.6618	3.39817
			72.8428	1.52275	76.5542	0.10951	74.6956	3.8897
			72.8762	1.43532	76.5877	0.09784	74.7292	4.24213
			72.9097	1.38541	76.6212	0.05962	74.7628	4.8045
			72.9432	1.34229	76.6549	0.01895	74.796	5.50338
			72.9764	1.29414	76.6885	-0.01121	74.8294	5.57778
			73.0097	1.25335	76.7216	-0.04113	74.8628	5.16349
			73.043	1.21851	76.755	-0.05744	74.8964	4.98157
			73.0764	1.17118	76.7889	-0.05585	74.9298	5.03173
			73.1099	1.098	76.8227	-0.03254	74.963	4.88716
			73.1432	1.00416	76.8565	-0.02957	74.9964	4.5267
			73.1758	0.97103	76.8903	-0.04274	75.0297	4.48199
			73.2084	0.88219	76.9244	-0.03176	75.0633	4.65621
			73.2408	0.82037	76.9581	0.00548	75.0965	4.71595
			73.2731	0.7645	76.9914	0.000451	75.1296	4.6039
			73.3053	0.73708			75.1629	4.38678
			73.3378	0.72587			75.1962	4.07092
			73.3709	0.68231			75.2293	3.69649
			73.404	0.65612			75.2622	3.33316
			73.4376	0.61985			75.2955	3.08109
			73.4713	0.58688			75.3287	2.88442
			73.5049	0.57639			75.3619	2.63788
			73.5386	0.5446			75.3952	2.44214
			73.5723	0.51604			75.4286	2.25676
			73.6056	0.49669			75.4619	2.04195
			73.6389	0.46118			75.4955	1.7651
			73.6719	0.45381			75.529	1.55035
			73.7051	0.4159			75.5622	1.36898
			73.7381	0.4108			75.5958	1.20959
			73.7716	0.39473			75.6291	1.07331
			73.8053	0.38568			75.6628	0.95515
			73.8386	0.39421			75.6962	0.9132
			73.8721	0.38119			75.7296	0.8482
			73.9058	0.37436			75.7632	0.76086
			73.9394	0.34454			75.7965	0.67169
			73.9727	0.31494			75.8305	0.61296
			74.0059	0.26833			75.864	0.60267
			74.0394	0.21336			75.8971	0.58544
			74.0729	0.18605			75.9305	0.53218
			74.1061	0.14705			75.964	0.50105
			74.1394	0.12403			75.9975	0.44807
			74.1728	0.09481			76.0307	0.40278
			74.2064	0.10987			76.0637	0.35927
			74.2399	0.11247			76.0972	0.30564
			74.2734	0.09139			76.1304	0.27689
			74.3073	0.10497			76.1637	0.27367
			74.341	0.10024			76.1968	0.29074
			74.3747	0.09754			76.23	0.34391
			74.4081	0.07062			76.2632	0.3796
			74.4417	0.07082			76.2966	0.39621
			74.4751	0.04216			76.3302	0.41757
			74.5085	0.00644			76.3636	0.40899
			74.5417	-0.03611			76.3974	0.42688
			74.5751	-0.06053			76.4309	0.39892
			74.6084	-0.06973			76.4644	0.38607
			74.6417	-0.08757			76.4976	0.39685
			74.6749	-0.07436			76.5307	0.36763
			74.7084	-0.0661			76.5645	0.34539
			74.7417	-0.04218			76.5975	0.31989
			74.7749	-0.00182			76.631	0.27739
			74.8084	0.01152			76.6645	0.22413
			74.8418	0.02181			76.6981	0.1705
			74.8753	0.03849			76.7316	0.14237
			74.9087	0.04676			76.765	0.11698
			74.9421	0.06372			76.7984	0.12212
			74.9756	0.05619			76.8319	0.11952
			75.0089	0.04602			76.8655	0.14152
			75.0426	0.03332			76.8991	0.14383
			75.0759	0.02168			76.9326	0.19524
			75.1092	0.00057			76.966	0.23104
			75.1426	-0.0199			76.9996	0.20743
			75.1758	0.000208			77.0331	0.19288
			75.2091	-0.00208			77.0662	0.1755
			75.2422	0.00438			77.0996	0.15753
			75.2755	0.00983			77.1332	0.11151
			75.3087	0.01258			77.1665	0.07128
			75.3421	0.03018			77.1997	0.07532
			75.3755	-0.0048			77.2327	0.08566
			75.4084	0.01379			77.2661	0.06668
			75.4415	0.03738			77.2993	0.08011
			75.4748	0.03368			77.3322	0.09186
			75.5081	0.05658			77.3651	0.12721
			75.5414	0.07152			77.3981	0.1
			75.575	0.09114			77.4313	0.08044
			75.6088	0.09419			77.4644	0.08543
			75.6424	0.08371			77.4975	0.05696
			75.6759	0.08215			77.5308	0.03063
			75.7094	0.07241			77.5645	-0.000439
			75.7429	0.06252			77.5979	-0.01511
			75.7762	0.03906			77.6311	-0.01117
			75.8097	0.02157			77.6643	-0.00792
			75.8431	0.03042			77.6976	0.05413
			75.8765	0.04727			77.7311	0.0799
			75.9097	0.05729			77.7642	0.10313
			75.9429	0.02952			77.7977	0.10453
			75.9762	0.02825			77.8311	0.13159
			76.0097	0.03431			77.8647	0.1171
			76.0431	0.02107			77.8984	0.08235
			76.0766	0.0011			77.9316	0.05785
			76.1099	-0.00592			77.9649	0.02537
			76.1435	0			77.9981	0.03708
			76.1767	0.01041			78.0317	0
			76.2099	0.0025			78.0654	-0.00657
			76.2432	0.01473			78.0987	-0.04266
			76.2763	0.03957			78.1322	-0.05456
			76.3099	0.04789			78.166	-0.04641
			76.3433	0.03903			78.1995	-0.05558
			76.377	0.05782			78.2328	-0.05188
			76.4103	0.08542			78.2658	-0.0314
			76.4439	0.10048			78.2988	0.00584
			76.4779	0.09168			78.3321	-0.02111
			76.5114	0.06616			78.3654	-0.05995
			76.5449	0.0628			78.3988	-0.0855
			76.5783	0.08143			78.4326	-0.0714
			76.6118	0.06687			78.4665	-0.09146
			76.6451	0.05314			78.5	-0.10689
			76.6783	0.02355			78.5337	-0.07808
			76.7114	0.04603			78.5668	-0.06768
			76.7445	0.08179			78.6002	-0.0282
			76.7777	0.08028			78.6336	-0.02612
			76.8114	0.09399			78.6667	-0.01939
			76.8448	0.13092			78.7004	-0.03418
			76.8782	0.16619			78.7338	-0.05497
			76.9119	0.1715			78.7673	-0.06457
			76.9456	0.16741			78.8008	-0.10528
			76.9791	0.17025			78.834	-0.15505
			77.0124	0.17908			78.8674	-0.17518
			77.0461	0.17929			78.9008	-0.17842
			77.0797	0.21343			78.9341	-0.17942
			77.113	0.24881			78.9677	-0.13986
			77.1464	0.30035			79.0011	-0.09715
			77.1797	0.32561			79.0346	-0.04101
			77.213	0.32853			79.0678	0.03081
			77.2463	0.33318			79.1012	0.08859
			77.2793	0.33077			79.1348	0.114
			77.3124	0.32419			79.168	0.09892
			77.3456	0.30919			79.2014	0.08736
			77.3789	0.30242			79.2346	0.06727
			77.412	0.3031			79.2678	0.05641
			77.4449	0.30653			79.3012	0.03544
			77.4779	0.28552			79.3344	0.03295
			77.5111	0.29044			79.3676	0.06484
			77.5443	0.28058			79.4003	0.08021
			77.5777	0.27196			79.4336	0.09592
			77.6112	0.28529			79.4666	0.06209
			77.6449	0.27315			79.4997	0.06661
			77.6783	0.28678			79.5329	0.11964
			77.7118	0.28234			79.5665	0.12808
			77.7451	0.2735			79.6003	0.1201
			77.7785	0.28435			79.6337	0.12316
			77.8119	0.27294			79.6676	0.15007
			77.845	0.28181			79.7008	0.18073
			77.8782	0.28837			79.7339	0.14574
			77.9116	0.27947			79.7674	0.13254
			77.9452	0.29381			79.8006	0.13041
			77.9785	0.29035			79.8341	0.1214
			78.0119	0.31943			79.867	0.12495
			78.0455	0.3233			79.9007	0.09497
			78.079	0.32672			79.9341	0.07882
			78.1126	0.36072			79.9674	0.05172
			78.1457	0.35567			80.0007	0.05943
			78.1789	0.36282			80.034	0.0677
			78.2121	0.32413			80.0675	0.04142
			78.2452	0.28839			80.1006	0.03564
			78.2785	0.27611			80.1343	0.03301
			78.3119	0.24959			80.1678	0.06388
			78.3456	0.23329			80.2011	0.06965
			78.3793	0.23481			80.2346	0.06823
			78.413	0.24647			80.2679	0.05937
			78.4466	0.27276			80.3015	0.04979
			78.4802	0.28917			80.3349	0.02619
			78.5134	0.31653			80.3683	0.00845
			78.5468	0.37842			80.402	-0.05917
			78.5801	0.38827			80.4359	-0.08038
			78.6132	0.42497			80.4697	-0.09613
			78.6466	0.46047			80.5034	-0.0982
			78.68	0.46885			80.5371	-0.07025
			78.7135	0.47493			80.5706	-0.0883
			78.7471	0.44808			80.6037	-0.04535
			78.7804	0.45418			80.6367	-0.02979
			78.8139	0.40553			80.6698	0.00522
			78.8474	0.35418			80.7029	-0.01475
			78.8809	0.3487			80.7359	-0.05101
			78.9142	0.35074			80.7691	-0.04506
			78.9477	0.3747			80.8025	-0.02902
			78.9812	0.39414			80.836	-0.03371
			79.0148	0.43233			80.8697	-0.02818
			79.0482	0.46056			80.903	0.01977
			79.0815	0.47676			80.9366	0.08038
			79.115	0.46407			80.97	0.12583
			79.1481	0.43803			81.0037	0.12947
			79.1816	0.4083			81.0373	0.12239
			79.2149	0.37981			81.0708	0.11448
			79.2485	0.38166			81.1043	0.09147
			79.2819	0.35836			81.1375	0.09821
			79.3153	0.35829			81.1708	0.08952
			79.3488	0.34244			81.204	0.10408
			79.3817	0.34227			81.2374	0.14328
			79.4149	0.36306			81.2706	0.15292
			79.448	0.34735			81.3038	0.17341
			79.4811	0.33549			81.3371	0.15849
			79.514	0.31273			81.3703	0.13203
			79.5473	0.313			81.4034	0.11926
			79.581	0.29552			81.4364	0.09956
			79.6145	0.27174			81.469	0.08742
			79.648	0.26797			81.502	0.05809
			79.6816	0.30431			81.5351	0.04775
			79.7153	0.34593			81.5681	0.04889
			79.7485	0.36092			81.6012	0.04718
			79.7817	0.38297			81.6343	0.05521
			79.8149	0.40717			81.6678	0.08139
			79.8478	0.44193			81.7014	0.11249
			79.8808	0.42677			81.7351	0.15376
			79.914	0.42777			81.769	0.17858
			79.9474	0.43522			81.8028	0.22151
			79.9809	0.45712			81.8364	0.22703
			80.0141	0.46987			81.87	0.21458
			80.0479	0.48698			81.9035	0.2072
			80.0813	0.49824			81.9369	0.22575
			80.1147	0.50455			81.97	0.23016
			80.148	0.52557			82.0034	0.21919
			80.1814	0.52482			82.0366	0.22057
			80.2149	0.52034			82.0701	0.21489
			80.2481	0.50357			82.1034	0.22631
			80.2813	0.49125			82.1366	0.22528
			80.3147	0.48405			82.1698	0.22344
			80.348	0.47136			82.2033	0.22555
			80.3812	0.46256			82.2367	0.23214
			80.4146	0.48776			82.27	0.28819
			80.448	0.47797			82.3034	0.28998
			80.4814	0.48632			82.337	0.27433
			80.5149	0.46969			82.3703	0.27357
			80.5484	0.48265			82.4031	0.25077
			80.582	0.47438			82.4364	0.24432
			80.6155	0.44333			82.4696	0.18547
			80.6492	0.45661			82.503	0.17514
			80.6827	0.46263			82.5363	0.15839
			80.716	0.48134			82.5703	0.16094
			80.7496	0.47643			82.6043	0.1493
			80.7831	0.49747			82.638	0.13833
			80.8163	0.51252			82.6717	0.15927
			80.8496	0.52469			82.7055	0.14248
			80.8831	0.54744			82.7392	0.11756
			80.9168	0.55683			82.7726	0.10367
			80.9501	0.54358			82.8061	0.11443
			80.9838	0.5534			82.8396	0.11794
			81.0172	0.57107			82.873	0.09718
			81.051	0.55263			82.906	0.1168
			81.0846	0.53304			82.9391	0.11087
			81.118	0.52312			82.9722	0.10033
			81.1513	0.54621			83.0055	0.07202
			81.1845	0.53342			83.0386	0.04823
			81.218	0.51931			83.0721	0.03763
			81.2512	0.51578			83.1056	0.00527
			81.2841	0.51503			83.1391	0.02435
			81.3173	0.48492			83.1726	0.04301
			81.3507	0.43295			83.2057	0.06383
			81.3838	0.39699			83.2391	0.07516
			81.4169	0.37393			83.2723	0.10399
			81.4497	0.38097			83.3057	0.11355
			81.4828	0.37998			83.3391	0.1337
			81.5158	0.4092			83.3721	0.13122
			81.5492	0.45289			83.4055	0.13724
			81.5826	0.4827			83.4389	0.16064
			81.6154	0.51548			83.4723	0.17868
			81.6487	0.50407			83.5056	0.27611
			81.6823	0.50233			83.5389	0.35217
			81.7156	0.51			83.5725	0.40331
			81.7488	0.51085			83.606	0.43816
			81.7821	0.49703			83.6393	0.45127
			81.8157	0.46395			83.6725	0.4909
			81.8492	0.46528			83.7062	0.4448
			81.8825	0.43699			83.7399	0.41551
			81.9159	0.39892			83.7733	0.41575
			81.949	0.35222			83.8069	0.42981
			81.9818	0.35638			83.8402	0.43166
			82.015	0.37			83.8735	0.39693
			82.0484	0.36503			83.9066	0.40157
			82.0816	0.38221			83.94	0.37108
			82.115	0.38719			83.9736	0.35976
			82.1483	0.39915			84.007	0.37206
			82.1822	0.39217			84.0404	0.39349
			82.2157	0.3918			84.0742	0.42601
			82.2491	0.40913			84.1077	0.44403
			82.2827	0.40189			84.1411	0.45225
			82.3161	0.41655			84.1745	0.46496
			82.3499	0.40766			84.2078	0.46162
			82.3831	0.38773			84.2413	0.48335
			82.4163	0.3744			84.2745	0.50693
			82.4499	0.35319			84.3081	0.4902
			82.4834	0.34027			84.3416	0.49978
			82.5169	0.32073			84.3746	0.5244
			82.5502	0.35245			84.408	0.5518
			82.5844	0.34994			84.4414	0.53401
			82.6182	0.34047			84.4747	0.48675
			82.6516	0.32729			84.5079	0.4995
			82.6852	0.34198			84.5412	0.48162
			82.7187	0.34846			84.5747	0.44156
			82.7521	0.31993			84.6084	0.3921
			82.7851	0.32867			84.6421	0.38984
			82.8186	0.31799			84.6756	0.37475
			82.8523	0.33599			84.7088	0.34026
			82.8857	0.3402			84.7423	0.36042
			82.9189	0.31979			84.7757	0.36216
			82.9523	0.30397			84.8088	0.36152
			82.9856	0.29854			84.8422	0.32928
			83.019	0.29675			84.8754	0.35361
			83.0525	0.27628			84.9089	0.40567
			83.0859	0.2601			84.9421	0.43366
			83.1193	0.28473			84.9753	0.43018
			83.1527	0.29172			85.0088	0.47595
			83.186	0.29031			85.0421	0.5508
			83.2193	0.31343			85.0758	0.56953
			83.2526	0.32744			85.1094	0.56201
			83.286	0.33877			85.1433	0.55921
			83.3195	0.33243			85.1775	0.58837
			83.3532	0.34604			85.2111	0.56584
			83.3868	0.36538			85.2447	0.53118
			83.4204	0.37764			85.2782	0.54334
			83.4536	0.38975			85.3116	0.56384
			83.4871	0.37166			85.3449	0.57672
			83.5203	0.37177			85.3781	0.59717
			83.5534	0.37512			85.4114	0.62259
			83.5866	0.35881			85.4446	0.63077
			83.6197	0.32873			85.4779	0.64381
			83.653	0.31359			85.5111	0.63004
			83.6859	0.33098			85.5442	0.61285
			83.7193	0.33005			85.5771	0.61138
			83.7527	0.33105			85.6102	0.60803
			83.7862	0.34551			85.6434	0.62112
			83.8198	0.34123			85.6766	0.5955
			83.8531	0.33055			85.7097	0.59346
			83.8866	0.30218			85.7433	0.59511
			83.9197	0.27626			85.7767	0.59462
			83.9528	0.26624			85.8098	0.62408
			83.9862	0.2515			85.8431	0.63191
			84.0193	0.24956			85.8762	0.66032
			84.0528	0.25096			85.9095	0.73614
			84.0862	0.27745			85.9425	0.85251
			84.1196	0.30483			85.9759	0.9204
			84.1533	0.30842			86.0094	0.92314
			84.1867	0.30984			86.0427	1.00268
			84.2198	0.32884			86.0761	1.07903
			84.2531	0.31819			86.1095	1.0954
			84.2869	0.29854			86.1433	1.0419
			84.3206	0.28634			86.1766	1.02086
			84.3542	0.27532			86.2101	1.08095
			84.3879	0.27054			86.2437	1.07085
			84.4217	0.22533			86.2775	1.05725
			84.4554	0.21616			86.3109	1.08105
			84.4888	0.20074			86.344	1.10735
			84.5221	0.17541			86.3776	1.14942
			84.5556	0.14113			86.4108	1.1339
			84.5888	0.10684			86.4439	1.13761
			84.6224	0.09986			86.4769	1.1284
			84.6557	0.0775			86.5104	1.10866
			84.6891	0.08303			86.5438	1.09606
			84.7227	0.0952			86.577	1.07931
			84.7561	0.12751			86.6104	1.04756
			84.7896	0.14764			86.644	1.04357
			84.8229	0.16163			86.6775	1.01906
			84.8562	0.1753			86.7108	1.00657
			84.8895	0.19067			86.7441	1.02689
			84.9229	0.20867			86.7777	1.05453
			84.956	0.20854			86.8109	1.11572
			84.9892	0.198			86.8443	1.12835
			85.0227	0.21802			86.8777	1.17394
			85.0561	0.24163			86.911	1.17947
			85.0895	0.22093			86.9443	1.14741
			85.123	0.20104			86.9774	1.09228
			85.1567	0.19763			87.0109	1.02853
			85.1902	0.22416			87.0444	0.99128
			85.2236	0.21471			87.0778	0.98611
			85.2569	0.23238			87.1114	0.95153
			85.2904	0.25629			87.1452	0.92071
			85.3237	0.2764			87.1788	0.90914
			85.3571	0.2679			87.2125	0.91354
			85.3904	0.25797			87.246	0.90615
			85.424	0.2603			87.2796	0.86715
			85.4575	0.24595			87.313	0.8584
			85.4909	0.26955			87.3464	0.85756
			85.5244	0.26957			87.3798	0.84083
			85.5577	0.30692			87.4132	0.84332
			85.5909	0.30793			87.4465	0.82739
			85.6238	0.31772			87.4797	0.83388
			85.6569	0.28475			87.5133	0.83802
			85.6903	0.25232			87.5465	0.85721
			85.7233	0.22829			87.5797	0.88448
			85.7566	0.16352			87.6128	0.891
			85.7898	0.1481			87.6461	0.91919
			85.8232	0.13522			87.6792	0.95007
			85.8568	0.13874			87.712	0.99083
			85.8898	0.13374			87.7452	1.03142
			85.923	0.15033			87.7784	1.08447
			85.9562	0.17662			87.8117	1.13657
			85.9893	0.20658			87.8448	1.20222
			86.0222	0.18794			87.8784	1.23998
			86.0555	0.1965			87.9115	1.31101
			86.0889	0.19597			87.9449	1.39126
			86.1224	0.19569			87.9785	1.43009
			86.1558	0.1844			88.0119	1.46238
			86.1895	0.18173			88.0455	1.47649
			86.2233	0.19789			88.0787	1.49226
			86.2566	0.21097			88.1123	1.46509
			86.2901	0.19695			88.1456	1.40497
			86.3233	0.18478			88.1787	1.35709
			86.3569	0.22733			88.2121	1.33685
			86.3903	0.21711			88.2457	1.27526
			86.4237	0.22702			88.2792	1.21496
			86.4572	0.22847			88.3127	1.15659
			86.4906	0.25356			88.3466	1.08957
			86.5242	0.27781			88.3804	1.05072
			86.5573	0.29931			88.4138	0.97356
			86.5908	0.35145			88.4471	0.9483
			86.6245	0.44831			88.4806	0.89425
			86.658	0.60794			88.514	0.87851
			86.6914	0.78017			88.547	0.88207
			86.7249	0.90867			88.5803	0.85858
			86.7586	1.00267			88.6135	0.85363
			86.792	1.08439			88.6469	0.84363
			86.8254	1.07761			88.6803	0.83576
			86.8588	1.00924			88.7137	0.80158
			86.8922	0.92132			88.7472	0.78326
			86.9255	0.86036			88.7806	0.76354
			86.9587	0.7772			88.8143	0.71696
			86.9921	0.70568			88.8475	0.65414
			87.0253	0.69325			88.881	0.63843
			87.0583	0.67149			88.9144	0.62977
			87.0915	0.65112			88.9477	0.58251
			87.1248	0.62697			88.9811	0.53882
			87.1581	0.61073			89.0146	0.55851
			87.1914	0.60636			89.048	0.58366
			87.2246	0.57217			89.0816	0.57352
			87.2579	0.55929			89.1151	0.56353
			87.2914	0.54381			89.1483	0.57844
			87.3244	0.5071			89.1815	0.60431
			87.3576	0.49681			89.2147	0.58029
			87.391	0.45999			89.2483	0.57342
			87.4242	0.41652			89.2814	0.58387
			87.4577	0.35743			89.315	0.57676
			87.4909	0.32692			89.3489	0.55381
			87.5245	0.29843			89.3828	0.54121
			87.5579	0.27677			89.4165	0.53013
			87.5911	0.25785			89.4498	0.49854
			87.6246	0.25252			89.4832	0.45725
			87.6576	0.25478			89.5165	0.40034
			87.6906	0.24248			89.5498	0.36309
			87.7236	0.2704			89.583	0.33402
			87.7571	0.26758			89.6164	0.3115
			87.7906	0.27304			89.6502	0.2668
			87.8242	0.28675			89.684	0.24171
			87.8579	0.30299			89.7174	0.2121
			87.8917	0.29762			89.7506	0.19532
			87.9255	0.28722			89.7832	0.15412
			87.959	0.29138			89.8159	0.11595
			87.9924	0.28578			89.8482	0.08882
			88.0256	0.28668			89.8807	0.06908
			88.0587	0.27335			89.9133	0.07901
			88.0917	0.26914			89.9459	0.11159
			88.125	0.25388			89.9793	0.10937
			88.1583	0.23421			90.0126	0.08837
			88.1918	0.21551			90.0458	0.1183
			88.2254	0.21187			90.0793	0.13086
			88.2592	0.20083			90.113	0.12295
			88.2928	0.20278			90.1463	0.04464
			88.326	0.2428			90.1796	0.0403
			88.3596	0.26635			90.213	0.03678
			88.3928	0.29294			90.2466	0.01265
			88.426	0.29465
			88.4592	0.33318
			88.4927	0.37204
			88.5262	0.37827
			88.5594	0.41816
			88.5926	0.44063
			88.6262	0.51004
			88.6596	0.53648
			88.693	0.54531
			88.7266	0.54981
			88.7601	0.51549
			88.7936	0.4954
			88.8268	0.46052
			88.8604	0.44916
			88.8937	0.42367
			88.9272	0.38862
			88.9609	0.37695
			88.9942	0.36798
			89.0279	0.32485
			89.0616	0.28013
			89.0951	0.25043
			89.1284	0.23469
			89.1615	0.2302
			89.1951	0.22343
			89.2281	0.22248
			89.2611	0.23901
			89.2942	0.26813
			89.3272	0.29731
			89.3602	0.32639
			89.3932	0.33567
			89.427	0.35891
			89.4605	0.35151
			89.494	0.35737
			89.5279	0.34052
			89.5617	0.33257
			89.595	0.34139
			89.6286	0.315
			89.6622	0.29863
			89.6959	0.27149
			89.7296	0.2659
			89.7623	0.2386
			89.7953	0.19312
			89.8279	0.15905
			89.8602	0.15277
			89.8928	0.14339
			89.925	0.10682
			89.9583	0.09303
			89.9917	0.07519
			90.0251	0.07296
			90.0588	0.0495
			90.0921	0.02425
			90.1261	0.02251
			90.1596	-0.00297
			90.193	0.00789
			90.2264	0.0207
			90.26	0.00148
			90.2935	-0.00215
			90.3266	-0.01938
			90.3601	-0.03951
			90.3936	-0.02698
			90.4269	-0.01856
			90.46	0

[truncated: 7 more sheets: Fig 2e, Fig 2f, Fig 3a, Fig 3b, Fig 4a, Fig 4b, Fig 5a]
